# Supplementary material for: catena-Poly[[[aqua­(5-nitro­benzene-1,2,3-tricarboxyl­ato-κO 1)nickel(II)]-di-μ-aqua-[diaqua­sodium]-di-μ-aqua] tetra­hydrate]
Source: Acta Crystallogr Sect E Struct Rep Online. 2010 Feb 27;66(Pt 3):m342. doi: 10.1107/S1600536810006872 (PMC2983560; doi:10.1107/S1600536810006872)
Supplement: Supplementary file 1 [file e-66-0m342-sup1.cif]

##############################################################################
###                                                                        ###
###        Electronic paper (Acta Crystallographica Section E)             ###
###                                                                        ###
##############################################################################
#                                                                            #
# This CIF contains the data in a paper accepted for publication in Acta     #
# Crystallographica Section E. It conforms to the requirements of Notes      #
# for Authors for Section E, and has been peer reviewed under the auspices   #
# of the IUCr Commission on Journals.                                        #
#                                                                            #
# Full details of the Crystallographic Information File format               #
# are given in the paper "The Crystallographic Information File (CIF):       #
# a New Standard Archive File for Crystallography" by S. R. Hall, F. H.      #
# Allen and I. D. Brown [Acta Cryst. (1991), A47, 655-685].                  #
#                                                                            #
# The current version of the core CIF dictionary is obtainable from          #
# ftp://ftp.iucr.org/pub/cif_core.dic. The current version number is 2.4.    #
#                                                                            #
# Software is freely available for graphical display of the structure(s) in  #
# this CIF.  For information consult the CIF home page http://www.iucr.org/  #
# cif/home.html                                                              #
#                                                                            #
# This file may be used for bona fide research purposes within the           #
# scientific community so long as proper attribution is given to the journal # 
# article from which it was obtained.                                        #
#                                                                            #
##############################################################################
                                             
data_I
_audit_creation_method     SHELXL-97
_chemical_name_systematic
;
<i>catena</i>-Poly[[[aqua(5-nitrobenzene-1,2,3-tricarboxylato-
\k<i>O</i>^1^)nickel(II)]-di-\m-aqua-[diaquasodium]-di-\m-aqua] tetrahydrate]
;
_chemical_name_common     ?
_chemical_formula_moiety     'C9 H16 N Na Ni O15, 4(H2 O)'
_chemical_formula_sum     'C9 H24 N Na Ni O19'
_chemical_formula_iupac     '[Na Ni (C9 H2 N O8) (H2 O)7], 4H2 O'
_chemical_formula_weight     531.99
_chemical_melting_point     ?
_symmetry_cell_setting     'Triclinic'
_symmetry_space_group_name_H-M     'P -1'
_symmetry_space_group_name_Hall     '-P 1'
loop_
    _symmetry_equiv_pos_as_xyz
    'x, y, z'
    '-x, -y, -z'
_cell_length_a     6.7005(6)
_cell_length_b     13.161(4)
_cell_length_c     13.586(4)
_cell_angle_alpha     63.415(6)
_cell_angle_beta     79.076(6)
_cell_angle_gamma     81.857(6)
_cell_volume     1049.8(4)
_cell_formula_units_Z     2
_cell_measurement_reflns_used     2858
_cell_measurement_theta_min     3.06
_cell_measurement_theta_max     28.21
_cell_measurement_temperature     296(2)
_exptl_crystal_description     block
_exptl_crystal_colour     green
_exptl_crystal_size_max     0.32
_exptl_crystal_size_mid     0.30
_exptl_crystal_size_min     0.21
_exptl_crystal_density_diffrn     1.683
_exptl_crystal_density_meas     ?
_exptl_crystal_density_method     'not measured'
_exptl_crystal_F_000     552
_exptl_absorpt_coefficient_mu     1.037
_exptl_absorpt_correction_type     multi-scan
_exptl_absorpt_process_details     '(SADABS; Sheldrick, 2005)'
_exptl_absorpt_correction_T_min     0.7326
_exptl_absorpt_correction_T_max     0.8117
_exptl_special_details
;
;
_diffrn_ambient_temperature     296(2)
_diffrn_radiation_type     MoK\a
_diffrn_radiation_wavelength     0.71073
_diffrn_radiation_source     'fine-focus sealed tube'
_diffrn_radiation_monochromator     graphite
_diffrn_measurement_device_type     'Bruker APEXII area-detector diffractometer'
_diffrn_measurement_method     '\f and \w scan'
_diffrn_detector_area_resol_mean     ?
_diffrn_reflns_number     5287
_diffrn_reflns_av_R_equivalents     0.0250
_diffrn_reflns_av_sigmaI/netI     0.0517
_diffrn_reflns_theta_min     1.73
_diffrn_reflns_theta_max     25.20
_diffrn_reflns_theta_full     25.20
_diffrn_measured_fraction_theta_max     0.984
_diffrn_measured_fraction_theta_full     0.984
_diffrn_reflns_limit_h_min     -8
_diffrn_reflns_limit_h_max     7
_diffrn_reflns_limit_k_min     -11
_diffrn_reflns_limit_k_max     15
_diffrn_reflns_limit_l_min     -16
_diffrn_reflns_limit_l_max     15
_diffrn_standards_number     0
_diffrn_standards_interval_count     ?
_diffrn_standards_interval_time     ?
_diffrn_standards_decay_%     ?
_refine_special_details
;
Refinement of <i>F</i>^2^ against ALL reflections. The weighted <i>R</i>-factor
wR and goodness of fit <i>S</i> are based on <i>F</i>^2^, conventional
<i>R</i>-factors <i>R</i> are based on <i>F</i>, with <i>F</i> set to zero for
negative <i>F</i>^2^. The threshold expression of <i>F</i>^2^ >
\s(<i>F</i>^2^) is used only for calculating <i>R</i>-factors(gt) etc. and is
not relevant to the choice of reflections for refinement. <i>R</i>-factors
based on <i>F</i>^2^ are statistically about twice as large as those based on
<i>F</i>, and <i>R</i>- factors based on ALL data will be even larger.
;
_reflns_number_total     3702
_reflns_number_gt     3115
_reflns_threshold_expression     I>2sigma(I)
_refine_ls_structure_factor_coef     Fsqd
_refine_ls_matrix_type     full
_refine_ls_R_factor_all     0.0587
_refine_ls_R_factor_gt     0.0515
_refine_ls_wR_factor_gt     0.1617
_refine_ls_wR_factor_ref     0.1715
_refine_ls_goodness_of_fit_ref     0.817
_refine_ls_restrained_S_all     0.813
_refine_ls_number_reflns     3702
_refine_ls_number_parameters     280
_refine_ls_number_restraints     33
_refine_ls_hydrogen_treatment     constr
_refine_ls_weighting_scheme     calc
_refine_ls_weighting_details
         'calc w=1/[\s^2^(Fo^2^)+(0.1620P)^2^+0.8519P] where P=(Fo^2^+2Fc^2^)/3'
_atom_sites_solution_hydrogens     geom
_atom_sites_solution_primary     direct
_atom_sites_solution_secondary     difmap
_refine_ls_shift/su_max     0.001
_refine_ls_shift/su_mean     0.000
_refine_diff_density_max     0.854
_refine_diff_density_min     -1.022
_refine_ls_extinction_method     none
_refine_ls_extinction_coef     ?
loop_
    _atom_type_symbol
    _atom_type_description
    _atom_type_scat_dispersion_real
    _atom_type_scat_dispersion_imag
    _atom_type_scat_source
    'C' 'C' 0.0033 0.0016
                         'International Tables Vol C Tables 4.2.6.8 and 6.1.1.4'
    'H' 'H' 0.0000 0.0000
                         'International Tables Vol C Tables 4.2.6.8 and 6.1.1.4'
    'N' 'N' 0.0061 0.0033
                         'International Tables Vol C Tables 4.2.6.8 and 6.1.1.4'
    'O' 'O' 0.0106 0.0060
                         'International Tables Vol C Tables 4.2.6.8 and 6.1.1.4'
    'Ni' 'Ni' 0.3393 1.1124
                         'International Tables Vol C Tables 4.2.6.8 and 6.1.1.4'
    'Na' 'Na' 0.0362 0.0249
                         'International Tables Vol C Tables 4.2.6.8 and 6.1.1.4'
_computing_data_collection     'APEX2 (Bruker, 2004)'
_computing_cell_refinement     'SAINT (Bruker, 2004)'
_computing_data_reduction     'SAINT (Bruker, 2004)'
_computing_structure_solution     'SHELXS97 (Sheldrick, 2008)'
_computing_structure_refinement     'SHELXL97 (Sheldrick, 2008)'
_computing_molecular_graphics     'XP in SHELXTL (Sheldrick, 2008)'
_computing_publication_material     'SHELXTL (Sheldrick, 2008)'
loop_
    _atom_site_type_symbol
    _atom_site_label
    _atom_site_fract_x
    _atom_site_fract_y
    _atom_site_fract_z
    _atom_site_U_iso_or_equiv
    _atom_site_adp_type
    _atom_site_calc_flag
    _atom_site_refinement_flags
    _atom_site_occupancy
    _atom_site_disorder_assembly
    _atom_site_disorder_group
    C C1 0.9163(6) 0.0491(3) 0.7521(3) 0.0269(8) Uani d . 1 . .
    C C2 0.8515(5) 0.1016(3) 0.8336(3) 0.0228(7) Uani d . 1 . .
    C C3 0.7844(6) 0.0308(3) 0.9447(3) 0.0252(8) Uani d . 1 . .
    H H3 0.7885 -0.0476 0.9691 0.030 Uiso calc R 1 . .
    C C4 0.7123(5) 0.0780(3) 1.0174(3) 0.0248(8) Uani d . 1 . .
    C C5 0.7116(5) 0.1939(3) 0.9862(3) 0.0252(8) Uani d . 1 . .
    H H5 0.6619 0.2237 1.0372 0.030 Uiso calc R 1 . .
    C C6 0.7864(5) 0.2642(3) 0.8773(3) 0.0232(8) Uani d . 1 . .
    C C7 0.8516(5) 0.2191(3) 0.7993(3) 0.0226(8) Uani d . 1 . .
    C C8 0.9163(6) 0.2966(3) 0.6771(3) 0.0232(7) Uani d . 1 . .
    C C9 0.7955(6) 0.3896(3) 0.8445(3) 0.0247(8) Uani d . 1 . .
    N N1 0.6278(5) 0.0040(3) 1.1322(2) 0.0304(7) Uani d . 1 . .
    Na Na1 0.4252(3) 0.71871(14) 0.62371(12) 0.0367(4) Uani d . 1 . .
    Ni Ni1 0.95998(7) 0.61127(4) 0.67564(3) 0.0235(2) Uani d . 1 . .
    O O1 1.0145(5) -0.0455(2) 0.7877(2) 0.0384(7) Uani d . 1 . .
    O O2 0.8649(4) 0.1028(2) 0.6566(2) 0.0344(7) Uani d . 1 . .
    O O3 1.0990(4) 0.2896(2) 0.6371(2) 0.0292(6) Uani d . 1 . .
    O O4 0.7775(4) 0.3631(2) 0.62481(19) 0.0278(6) Uani d . 1 . .
    O O5 0.9363(4) 0.4410(2) 0.7681(2) 0.0252(6) Uani d . 1 . .
    O O6 0.6652(5) 0.4346(2) 0.8957(2) 0.0395(7) Uani d . 1 . .
    O O7 0.5232(5) 0.0489(3) 1.1881(2) 0.0468(8) Uani d . 1 . .
    O O8 0.6619(5) -0.0989(2) 1.1654(2) 0.0440(8) Uani d . 1 . .
    O O5W 0.5203(6) 0.8170(3) 0.4318(3) 0.0609(10) Uani d D 1 . .
    H H10W 0.4216 0.8129 0.4041 0.091 Uiso d RD 1 . .
    H H9W 0.6299 0.8222 0.3885 0.091 Uiso d RD 1 . .
    O O6W 0.3273(5) 0.8978(3) 0.6356(3) 0.0474(8) Uani d D 1 . .
    H H12W 0.2531 0.9289 0.6730 0.071 Uiso d RD 1 . .
    H H11W 0.4516 0.9004 0.6361 0.071 Uiso d RD 1 . .
    O O4W 0.6914(4) 0.6549(2) 0.7614(2) 0.0344(6) Uani d D 1 . .
    H H8W 0.7288 0.6999 0.7818 0.052 Uiso d RD 1 . .
    H H7W 0.6762 0.5899 0.8144 0.052 Uiso d RD 1 . .
    O O2W 0.7733(4) 0.5951(2) 0.5785(2) 0.0286(6) Uani d D 1 . .
    H H3W 0.7918 0.5254 0.5944 0.043 Uiso d RD 1 . .
    H H4W 0.7993 0.6346 0.5096 0.043 Uiso d RD 1 . .
    O O3W 1.0007(5) 0.7794(2) 0.5696(2) 0.0362(7) Uani d D 1 . .
    H H5W 1.0372 0.8014 0.5009 0.054 Uiso d RD 1 . .
    H H6W 0.9399 0.8326 0.5838 0.054 Uiso d RD 1 . .
    O O1W 1.2328(4) 0.5797(2) 0.5931(2) 0.0294(6) Uani d D 1 . .
    H H1W 1.2943 0.5159 0.6247 0.044 Uiso d RD 1 . .
    H H2W 1.2408 0.5999 0.5245 0.044 Uiso d RD 1 . .
    O O11W 1.1438(4) 0.6187(2) 0.7811(2) 0.0317(6) Uani d D 1 . .
    H H21W 1.1856 0.5531 0.8238 0.048 Uiso d RD 1 . .
    H H22W 1.0735 0.6526 0.8170 0.048 Uiso d RD 1 . .
    O O9W 0.3769(4) 0.3668(2) 0.7147(2) 0.0367(7) Uani d D 1 . .
    H H17W 0.5013 0.3639 0.6899 0.055 Uiso d RD 1 . .
    H H18W 0.3103 0.3295 0.6970 0.055 Uiso d RD 1 . .
    O O10W 0.2681(5) 0.3942(3) 0.9122(2) 0.0438(8) Uani d D 1 . .
    H H19W 0.2749 0.3769 0.8592 0.066 Uiso d RD 1 . .
    H H20W 0.3833 0.4069 0.9185 0.066 Uiso d RD 1 . .
    O O7W 0.8872(5) 0.7396(3) 0.8714(3) 0.0496(8) Uani d D 1 . .
    H H14W 0.9288 0.8041 0.8520 0.074 Uiso d RD 1 . .
    H H13W 0.8565 0.7050 0.9407 0.074 Uiso d RD 1 . .
    O O8W 0.7517(5) 0.9492(3) 0.5860(2) 0.0424(7) Uani d D 1 . .
    H H15W 0.7651 0.9794 0.6271 0.064 Uiso d RD 1 . .
    H H16W 0.7585 0.9966 0.5189 0.064 Uiso d RD 1 . .
loop_
    _atom_site_aniso_label
    _atom_site_aniso_U_11
    _atom_site_aniso_U_22
    _atom_site_aniso_U_33
    _atom_site_aniso_U_12
    _atom_site_aniso_U_13
    _atom_site_aniso_U_23
    C1 0.029(2) 0.0227(18) 0.0295(18) -0.0097(16) -0.0020(15) -0.0105(15)
    C2 0.0208(18) 0.0251(18) 0.0231(16) -0.0018(14) -0.0042(14) -0.0103(14)
    C3 0.0242(19) 0.0216(17) 0.0278(17) -0.0024(15) -0.0073(14) -0.0072(15)
    C4 0.0229(19) 0.0274(19) 0.0193(16) -0.0061(15) -0.0060(14) -0.0035(15)
    C5 0.024(2) 0.0290(19) 0.0247(17) -0.0032(15) -0.0048(14) -0.0123(15)
    C6 0.0212(18) 0.0256(18) 0.0238(16) -0.0049(15) -0.0054(14) -0.0097(15)
    C7 0.0190(18) 0.0250(18) 0.0237(17) -0.0026(14) -0.0076(14) -0.0083(14)
    C8 0.027(2) 0.0215(17) 0.0224(16) -0.0049(15) -0.0060(14) -0.0086(14)
    C9 0.027(2) 0.0268(18) 0.0219(16) -0.0035(16) -0.0058(15) -0.0102(15)
    N1 0.0286(18) 0.0352(19) 0.0218(15) -0.0069(15) -0.0034(13) -0.0059(14)
    Na1 0.0375(10) 0.0382(9) 0.0305(8) -0.0049(7) -0.0042(7) -0.0110(7)
    Ni1 0.0249(3) 0.0215(3) 0.0229(3) -0.0038(2) -0.0044(2) -0.0076(2)
    O1 0.0469(19) 0.0283(14) 0.0402(15) 0.0007(13) -0.0059(13) -0.0159(13)
    O2 0.0445(18) 0.0354(15) 0.0258(13) -0.0081(13) -0.0083(12) -0.0128(12)
    O3 0.0239(14) 0.0325(14) 0.0257(12) -0.0051(11) -0.0023(10) -0.0073(11)
    O4 0.0290(15) 0.0288(13) 0.0224(12) -0.0009(11) -0.0094(10) -0.0062(11)
    O5 0.0265(14) 0.0211(12) 0.0263(12) -0.0054(10) -0.0020(10) -0.0082(10)
    O6 0.0418(18) 0.0303(15) 0.0416(16) -0.0056(13) 0.0098(13) -0.0165(13)
    O7 0.051(2) 0.0521(19) 0.0291(14) -0.0078(16) 0.0046(14) -0.0131(14)
    O8 0.053(2) 0.0287(16) 0.0350(15) -0.0074(14) -0.0063(14) 0.0010(13)
    O5W 0.054(2) 0.068(2) 0.0413(17) 0.0225(19) -0.0073(15) -0.0142(17)
    O6W 0.0432(19) 0.059(2) 0.0490(17) -0.0078(16) -0.0051(14) -0.0310(16)
    O4W 0.0354(16) 0.0297(14) 0.0360(14) -0.0046(12) -0.0022(12) -0.0127(12)
    O2W 0.0330(15) 0.0268(13) 0.0237(12) -0.0077(11) -0.0051(10) -0.0068(11)
    O3W 0.0505(19) 0.0242(13) 0.0279(13) -0.0034(12) -0.0011(12) -0.0073(11)
    O1W 0.0297(15) 0.0306(14) 0.0255(12) -0.0022(11) -0.0057(11) -0.0093(11)
    O11W 0.0368(16) 0.0323(14) 0.0285(13) -0.0041(12) -0.0066(11) -0.0142(11)
    O9W 0.0270(15) 0.0408(16) 0.0450(16) 0.0012(13) -0.0077(12) -0.0208(14)
    O10W 0.0432(19) 0.0519(18) 0.0344(15) -0.0023(15) -0.0077(13) -0.0164(14)
    O7W 0.074(2) 0.0348(16) 0.0421(16) -0.0121(16) 0.0063(16) -0.0217(14)
    O8W 0.051(2) 0.0383(16) 0.0436(16) -0.0027(14) -0.0094(14) -0.0216(14)
_geom_special_details
;
All esds (except the esd in the dihedral angle between two l.s. planes) are
estimated using the full covariance matrix. The cell esds are taken into
account individually in the estimation of esds in distances, angles and
torsion angles; correlations between esds in cell parameters are only used
when they are defined by crystal symmetry. An approximate (isotropic)
treatment of cell esds is used for estimating esds involving l.s. planes.
;
loop_
    _geom_bond_atom_site_label_1
    _geom_bond_atom_site_label_2
    _geom_bond_site_symmetry_2
    _geom_bond_distance
    _geom_bond_publ_flag
    C1 O1 . 1.251(5) ?
    C1 O2 . 1.257(4) ?
    C1 C2 . 1.520(5) ?
    C2 C3 . 1.397(5) ?
    C2 C7 . 1.402(5) ?
    C3 C4 . 1.371(5) ?
    C3 H3 . 0.9300 ?
    C4 C5 . 1.387(5) ?
    C4 N1 . 1.471(4) ?
    C5 C6 . 1.386(5) ?
    C5 H5 . 0.9300 ?
    C6 C7 . 1.407(5) ?
    C6 C9 . 1.512(5) ?
    C7 C8 . 1.523(5) ?
    C8 O3 . 1.250(4) ?
    C8 O4 . 1.265(4) ?
    C9 O6 . 1.261(5) ?
    C9 O5 . 1.268(4) ?
    N1 O8 . 1.222(4) ?
    N1 O7 . 1.225(5) ?
    Na1 O5W . 2.337(4) ?
    Na1 O6W . 2.424(4) ?
    Na1 O11W 1_455 2.553(3) ?
    Na1 O1W 1_455 2.595(3) ?
    Na1 O4W . 2.611(3) ?
    Na1 O2W . 2.782(3) ?
    Na1 O3W 1_455 2.982(3) ?
    Na1 Ni1 1_455 3.4258(18) ?
    Na1 H10W . 2.6736 ?
    Na1 H11W . 2.5038 ?
    Ni1 O5 . 2.032(2) ?
    Ni1 O1W . 2.048(3) ?
    Ni1 O3W . 2.053(3) ?
    Ni1 O2W . 2.074(3) ?
    Ni1 O11W . 2.100(3) ?
    Ni1 O4W . 2.106(3) ?
    Ni1 Na1 1_655 3.4258(18) ?
    O5W H10W . 0.8400 ?
    O5W H9W . 0.8400 ?
    O6W H12W . 0.8400 ?
    O6W H11W . 0.8400 ?
    O4W H8W . 0.8400 ?
    O4W H7W . 0.8400 ?
    O2W H3W . 0.8400 ?
    O2W H4W . 0.8400 ?
    O3W Na1 1_655 2.982(3) ?
    O3W H5W . 0.8400 ?
    O3W H6W . 0.8400 ?
    O1W Na1 1_655 2.595(3) ?
    O1W H1W . 0.8400 ?
    O1W H2W . 0.8400 ?
    O11W Na1 1_655 2.553(3) ?
    O11W H21W . 0.8400 ?
    O11W H22W . 0.8400 ?
    O9W H17W . 0.8401 ?
    O9W H18W . 0.8400 ?
    O10W H19W . 0.8400 ?
    O10W H20W . 0.8401 ?
    O7W H14W . 0.8400 ?
    O7W H13W . 0.8400 ?
    O8W H15W . 0.8400 ?
    O8W H16W . 0.8400 ?
loop_
    _geom_angle_atom_site_label_1
    _geom_angle_atom_site_label_2
    _geom_angle_atom_site_label_3
    _geom_angle_site_symmetry_1
    _geom_angle_site_symmetry_3
    _geom_angle
    _geom_angle_publ_flag
    O1 C1 O2 . . 126.1(4) ?
    O1 C1 C2 . . 116.1(3) ?
    O2 C1 C2 . . 117.8(3) ?
    C3 C2 C7 . . 119.5(3) ?
    C3 C2 C1 . . 118.8(3) ?
    C7 C2 C1 . . 121.7(3) ?
    C4 C3 C2 . . 119.4(3) ?
    C4 C3 H3 . . 120.3 ?
    C2 C3 H3 . . 120.3 ?
    C3 C4 C5 . . 122.4(3) ?
    C3 C4 N1 . . 119.1(3) ?
    C5 C4 N1 . . 118.5(3) ?
    C6 C5 C4 . . 118.6(3) ?
    C6 C5 H5 . . 120.7 ?
    C4 C5 H5 . . 120.7 ?
    C5 C6 C7 . . 120.3(3) ?
    C5 C6 C9 . . 118.7(3) ?
    C7 C6 C9 . . 121.0(3) ?
    C2 C7 C6 . . 119.6(3) ?
    C2 C7 C8 . . 119.3(3) ?
    C6 C7 C8 . . 121.0(3) ?
    O3 C8 O4 . . 125.7(3) ?
    O3 C8 C7 . . 118.2(3) ?
    O4 C8 C7 . . 116.1(3) ?
    O6 C9 O5 . . 125.0(3) ?
    O6 C9 C6 . . 117.9(3) ?
    O5 C9 C6 . . 117.1(3) ?
    O8 N1 O7 . . 123.8(3) ?
    O8 N1 C4 . . 118.2(3) ?
    O7 N1 C4 . . 118.0(3) ?
    O5W Na1 O6W . . 90.09(13) ?
    O5W Na1 O11W . 1_455 146.60(14) ?
    O6W Na1 O11W . 1_455 91.75(11) ?
    O5W Na1 O1W . 1_455 90.25(13) ?
    O6W Na1 O1W . 1_455 133.78(12) ?
    O11W Na1 O1W 1_455 1_455 65.02(9) ?
    O5W Na1 O4W . . 121.28(13) ?
    O6W Na1 O4W . . 94.00(11) ?
    O11W Na1 O4W 1_455 . 91.85(10) ?
    O1W Na1 O4W 1_455 . 124.33(10) ?
    O5W Na1 O2W . . 75.95(10) ?
    O6W Na1 O2W . . 139.81(12) ?
    O11W Na1 O2W 1_455 . 120.48(10) ?
    O1W Na1 O2W 1_455 . 84.54(9) ?
    O4W Na1 O2W . . 64.05(9) ?
    O5W Na1 O3W . 1_455 84.67(11) ?
    O6W Na1 O3W . 1_455 74.83(10) ?
    O11W Na1 O3W 1_455 1_455 63.77(9) ?
    O1W Na1 O3W 1_455 1_455 59.21(9) ?
    O4W Na1 O3W . 1_455 152.24(10) ?
    O2W Na1 O3W . 1_455 138.79(10) ?
    O5W Na1 Ni1 . 1_455 109.49(12) ?
    O6W Na1 Ni1 . 1_455 101.28(9) ?
    O11W Na1 Ni1 1_455 1_455 37.68(6) ?
    O1W Na1 Ni1 1_455 1_455 36.60(6) ?
    O4W Na1 Ni1 . 1_455 126.75(8) ?
    O2W Na1 Ni1 . 1_455 118.89(8) ?
    O3W Na1 Ni1 1_455 1_455 36.54(6) ?
    O5W Na1 H10W . . 17.7 ?
    O6W Na1 H10W . . 93.1 ?
    O11W Na1 H10W 1_455 . 129.0 ?
    O1W Na1 H10W 1_455 . 75.6 ?
    O4W Na1 H10W . . 138.2 ?
    O2W Na1 H10W . . 84.7 ?
    O3W Na1 H10W 1_455 . 68.8 ?
    Ni1 Na1 H10W 1_455 . 91.8 ?
    O5W Na1 H11W . . 87.5 ?
    O6W Na1 H11W . . 19.5 ?
    O11W Na1 H11W 1_455 . 104.4 ?
    O1W Na1 H11W 1_455 . 153.1 ?
    O4W Na1 H11W . . 78.9 ?
    O2W Na1 H11W . . 120.7 ?
    O3W Na1 H11W 1_455 . 93.9 ?
    Ni1 Na1 H11W 1_455 . 120.3 ?
    H10W Na1 H11W . . 96.2 ?
    O5 Ni1 O1W . . 89.70(11) ?
    O5 Ni1 O3W . . 174.16(10) ?
    O1W Ni1 O3W . . 85.19(11) ?
    O5 Ni1 O2W . . 85.04(10) ?
    O1W Ni1 O2W . . 97.31(10) ?
    O3W Ni1 O2W . . 92.77(11) ?
    O5 Ni1 O11W . . 91.88(10) ?
    O1W Ni1 O11W . . 83.66(10) ?
    O3W Ni1 O11W . . 90.39(11) ?
    O2W Ni1 O11W . . 176.77(10) ?
    O5 Ni1 O4W . . 93.85(11) ?
    O1W Ni1 O4W . . 175.04(11) ?
    O3W Ni1 O4W . . 91.42(11) ?
    O2W Ni1 O4W . . 86.46(11) ?
    O11W Ni1 O4W . . 92.76(11) ?
    O5 Ni1 Na1 . 1_655 118.34(8) ?
    O1W Ni1 Na1 . 1_655 49.05(8) ?
    O3W Ni1 Na1 . 1_655 59.89(9) ?
    O2W Ni1 Na1 . 1_655 134.65(8) ?
    O11W Ni1 Na1 . 1_655 47.99(8) ?
    O4W Ni1 Na1 . 1_655 126.02(9) ?
    C9 O5 Ni1 . . 128.6(2) ?
    Na1 O5W H10W . . 104.5 ?
    Na1 O5W H9W . . 134.6 ?
    H10W O5W H9W . . 111.2 ?
    Na1 O6W H12W . . 144.4 ?
    Na1 O6W H11W . . 85.6 ?
    H12W O6W H11W . . 111.8 ?
    Ni1 O4W Na1 . . 104.27(11) ?
    Ni1 O4W H8W . . 103.8 ?
    Na1 O4W H8W . . 122.0 ?
    Ni1 O4W H7W . . 96.9 ?
    Na1 O4W H7W . . 114.2 ?
    H8W O4W H7W . . 111.5 ?
    Ni1 O2W Na1 . . 99.62(11) ?
    Ni1 O2W H3W . . 101.7 ?
    Na1 O2W H3W . . 129.8 ?
    Ni1 O2W H4W . . 116.3 ?
    Na1 O2W H4W . . 99.2 ?
    H3W O2W H4W . . 110.8 ?
    Ni1 O3W Na1 . 1_655 83.57(10) ?
    Ni1 O3W H5W . . 122.1 ?
    Na1 O3W H5W 1_655 . 93.9 ?
    Ni1 O3W H6W . . 122.3 ?
    Na1 O3W H6W 1_655 . 114.5 ?
    H5W O3W H6W . . 111.2 ?
    Ni1 O1W Na1 . 1_655 94.35(11) ?
    Ni1 O1W H1W . . 117.0 ?
    Na1 O1W H1W 1_655 . 104.3 ?
    Ni1 O1W H2W . . 117.9 ?
    Na1 O1W H2W 1_655 . 108.9 ?
    H1W O1W H2W . . 111.6 ?
    Ni1 O11W Na1 . 1_655 94.33(10) ?
    Ni1 O11W H21W . . 110.8 ?
    Na1 O11W H21W 1_655 . 110.9 ?
    Ni1 O11W H22W . . 107.3 ?
    Na1 O11W H22W 1_655 . 120.5 ?
    H21W O11W H22W . . 111.5 ?
    H17W O9W H18W . . 111.5 ?
    H19W O10W H20W . . 111.2 ?
    H14W O7W H13W . . 111.9 ?
    H15W O8W H16W . . 111.9 ?
loop_
    _geom_hbond_atom_site_label_D
    _geom_hbond_atom_site_label_H
    _geom_hbond_atom_site_label_A
    _geom_hbond_site_symmetry_A
    _geom_hbond_distance_DH
    _geom_hbond_distance_HA
    _geom_hbond_distance_DA
    _geom_hbond_angle_DHA
    O8W H16W O6W 2_676 0.84 2.07 2.876(4) 160.6
    O8W H15W O2 1_565 0.84 2.06 2.835(4) 153.1
    O7W H13W O10W 2_667 0.84 1.93 2.748(4) 163.4
    O7W H14W O1 1_565 0.84 1.90 2.731(4) 171.8
    O10W H20W O6 . 0.84 1.92 2.735(5) 164.9
    O10W H19W O9W . 0.84 2.01 2.813(4) 160.0
    O9W H18W O3 1_455 0.84 1.99 2.802(4) 161.2
    O9W H17W O4 . 0.84 1.89 2.734(4) 176.4
    O11W H22W O7W . 0.84 1.85 2.676(4) 168.0
    O11W H21W O10W 1_655 0.84 1.95 2.784(4) 173.0
    O1W H2W O4 2_766 0.84 1.89 2.721(3) 171.9
    O1W H1W O9W 1_655 0.84 1.86 2.685(4) 167.6
    O3W H6W O8W . 0.84 1.85 2.660(4) 161.6
    O3W H5W O2 2_766 0.84 1.97 2.783(4) 162.0
    O2W H4W O3 2_766 0.84 1.83 2.657(3) 170.1
    O2W H3W O4 . 0.84 2.00 2.826(4) 168.1
    O4W H7W O6 . 0.84 1.84 2.655(4) 162.6
    O4W H8W O7W . 0.84 2.02 2.801(4) 153.5
    O6W H11W O8W . 0.84 2.09 2.900(5) 161.3
    O6W H12W O1 1_465 0.84 2.11 2.919(4) 160.1
    O5W H9W O3 2_766 0.84 2.25 2.935(4) 139.3
    O5W H10W O2 2_666 0.84 2.18 2.913(5) 145.1
data_global
_journal_date_recd_electronic     2010-01-21
_journal_date_accepted     2010-02-23
_journal_name_full     'Acta Crystallographica, Section E'
_journal_year     2010
_journal_volume     66
_journal_issue      3
_journal_page_first     m342
_journal_page_last     m342
_journal_paper_category     QM
_journal_coeditor_code     SI2240
_publ_contact_author_name     'Zheng-De, Tan'
_publ_contact_author_address
;
College of Chemistry and Chemical Engineering, Hunan Institute of Engineering,
Xiang Tan 411104
People's Republic of China
;
_publ_contact_author_email     tzd0517@163.com
_publ_contact_author_fax     '86 0731 58688023'
_publ_contact_author_phone     '86 013467934823'
_publ_section_title
;\
<i>catena</i>-Poly[[[aqua(5-nitrobenzene-1,2,3-tricarboxylato-\k<i>O</i>^1^)\
nickel(II)]-di-\m-aqua-[diaquasodium]-di-\m-aqua] tetrahydrate]
;
loop_
    _publ_author_name
    _publ_author_footnote
    _publ_author_address
    'Zheng-De Tan' .
;
College of Chemistry and Chemical Engineering, Hunan Institute of Engineering,
Xiang Tan 411104
People's Republic of China
;
    'Bing Yi' .
;
College of Chemistry and Chemical Engineering, Hunan Institute of Engineering,
Xiang Tan 411104
People's Republic of China
;
_publ_section_synopsis     .
