# Supplementary material for: catena-Poly[[[aqua­(5-nitro­benzene-1,2,3-tricarboxyl­ato-κO 1)nickel(II)]-di-μ-aqua-[diaqua­sodium]-di-μ-aqua] tetra­hydrate]
Source: Acta Crystallogr Sect E Struct Rep Online. 2010 Feb 27;66(Pt 3):m342. doi: 10.1107/S1600536810006872 (PMC2983560; doi:10.1107/S1600536810006872)
Supplement: Supplementary file 2 [file e-66-0m342-Isup2.hkl]

# 
# h,k,l, Fc-squared, Fo-squared, sigma(Fo-squared) and status flag 
# 
data_I
_shelx_title ' z in P-1' 
_shelx_refln_list_code          4 
_shelx_F_calc_maximum      150.24 
_exptl_crystal_F_000       552.00 
_reflns_d_resolution_high  0.8347 
 
loop_ 
 _symmetry_equiv_pos_as_xyz 
 'x, y, z' 
 '-x, -y, -z' 
 
_cell_length_a     6.7005 
_cell_length_b    13.1614 
_cell_length_c    13.5857 
_cell_angle_alpha  63.415 
_cell_angle_beta   79.076 
_cell_angle_gamma  81.857 
 
_shelx_F_squared_multiplier     1.000 
 
loop_ 
 _refln_index_h 
 _refln_index_k 
 _refln_index_l 
 _refln_F_squared_calc 
 _refln_F_squared_meas 
 _refln_F_squared_sigma 
 _refln_observed_status 
   1   0   0     6577.26     7057.58    301.91 o 
   2   0   0      424.56      469.81     17.37 o 
   3   0   0      978.70      964.25     33.87 o 
   4   0   0      527.29      519.60     21.99 o 
   5   0   0        8.51        4.48      4.24 o 
   6   0   0       10.87       13.17      5.91 o 
   7   0   0       54.49       71.12     10.52 o 
  -7   1   0      184.47      174.30     15.69 o 
  -6   1   0      464.82      521.43     25.38 o 
  -5   1   0        2.39        3.03      4.38 o 
  -4   1   0      595.89      633.53     25.63 o 
  -3   1   0        5.31        3.60      2.82 o 
  -2   1   0        4.51        3.82      2.34 o 
  -1   1   0     6212.00     7012.69    300.44 o 
   0   1   0      613.21      541.43     24.49 o 
   1   1   0      467.18      197.57     10.74 o 
   3   1   0      935.93     1030.13     35.79 o 
   4   1   0     2671.35     2884.15    113.64 o 
   5   1   0      603.58      648.95     48.66 o 
   6   1   0        1.43        4.97      4.95 o 
   7   1   0       16.54       12.33      6.95 o 
  -7   2   0      436.57      453.42     37.93 o 
  -6   2   0        9.97       24.25     12.58 o 
  -5   2   0       58.46       64.53      8.51 o 
  -4   2   0      594.96      641.74     26.20 o 
  -3   2   0       20.86       20.12      2.39 o 
  -2   2   0     1394.86     1561.32     43.13 o 
  -1   2   0     1740.83     1557.76     61.27 o 
   0   2   0      592.41      538.97     17.37 o 
   1   2   0     1112.75      809.64     37.02 o 
   2   2   0      499.26      360.91     48.05 o 
   3   2   0     2152.86     1231.09     59.55 o 
   4   2   0     3749.95     3863.76    147.82 o 
   5   2   0      329.73      344.19     23.40 o 
   6   2   0       93.93      106.60     11.94 o 
   7   2   0        7.54       10.38      6.62 o 
  -7   3   0        1.48       -5.12     11.03 o 
  -6   3   0       54.54       85.27     16.96 o 
  -5   3   0     1412.22     1502.14     77.86 o 
  -4   3   0      223.57      228.19     19.22 o 
  -3   3   0      136.22      166.05      7.57 o 
  -2   3   0     1809.43     1789.98     91.52 o 
  -1   3   0       60.73       42.42      3.93 o 
   0   3   0    10559.28    10346.19    388.50 o 
   1   3   0     1662.99     1645.68     73.06 o 
   2   3   0     1182.16     1258.55     58.30 o 
   4   3   0        2.03        4.14      3.21 o 
   5   3   0      229.27      229.38     14.04 o 
   6   3   0     1078.98     1121.08     43.96 o 
   7   3   0      309.16      308.67     22.70 o 
  -7   4   0        6.86       12.48     13.51 o 
  -6   4   0      122.72      119.81     19.78 o 
  -5   4   0      311.41      360.16     28.24 o 
  -4   4   0        2.89        8.78      7.58 o 
  -3   4   0     1871.99     2019.48     56.76 o 
  -2   4   0      263.81      304.39     11.36 o 
  -1   4   0       86.69       84.23      5.16 o 
   0   4   0     5029.27     5109.92    134.47 o 
   1   4   0     1036.25      921.41     27.09 o 
   2   4   0     1026.07       26.53      5.20 o 
   3   4   0       15.60       17.31      3.67 o 
   4   4   0      748.25      684.91     25.31 o 
   5   4   0      259.36      264.52     15.53 o 
   6   4   0       17.87       35.72     11.87 o 
   7   4   0       45.37       52.78      9.73 o 
  -7   5   0      244.32      292.65     30.82 o 
  -6   5   0       21.33       37.98     14.42 o 
  -5   5   0       58.01       64.28     13.78 o 
  -4   5   0      516.53      522.31     34.15 o 
  -3   5   0       18.22       30.26     10.16 o 
  -2   5   0      981.92      950.97     29.03 o 
  -1   5   0       61.80       50.74      4.59 o 
   0   5   0     4221.29     3834.95    130.12 o 
   1   5   0     4399.92     4271.28    114.47 o 
   2   5   0      148.95      122.68     12.42 o 
   3   5   0     2053.35     1679.44    194.18 o 
   4   5   0     3562.00     3315.47    106.10 o 
   5   5   0     1433.29     1422.69     51.58 o 
   6   5   0      155.78       78.21     14.39 o 
   7   5   0        2.75        5.32      7.87 o 
  -6   6   0      202.85      267.42     27.53 o 
  -5   6   0      223.61      249.06     24.00 o 
  -4   6   0      134.47      156.09     18.29 o 
  -3   6   0      201.09      231.93     11.11 o 
  -2   6   0      106.05       94.21      6.73 o 
  -1   6   0      529.84      610.20     20.79 o 
   0   6   0     6156.75     6373.06    168.98 o 
   1   6   0     3099.79     3090.36     84.95 o 
   2   6   0      404.12      405.60     25.78 o 
   3   6   0      671.65      323.17     21.33 o 
   4   6   0      843.25      751.86     23.99 o 
   5   6   0      591.77      609.94     27.89 o 
   6   6   0      250.98      287.90     17.76 o 
   7   6   0       98.30      115.18     19.69 o 
  -6   7   0      821.78     1013.61     62.86 o 
  -5   7   0      455.66      504.98     37.24 o 
  -4   7   0     1649.99     2009.32    101.37 o 
  -3   7   0      878.68      957.28     31.45 o 
  -2   7   0        8.57        7.53      3.39 o 
  -1   7   0      122.28      127.95      8.04 o 
   0   7   0      127.12      128.85      7.73 o 
   1   7   0       27.05       24.34      4.03 o 
   2   7   0       75.47       83.08      6.40 o 
   3   7   0      261.16      281.85     14.18 o 
   4   7   0      455.06      388.74     13.56 o 
   5   7   0      903.51      908.16     40.40 o 
   6   7   0       36.51       35.03      8.07 o 
  -6   8   0       12.37       29.59     15.59 o 
  -5   8   0      396.56      462.54     36.14 o 
  -4   8   0       71.79       74.99     15.91 o 
  -3   8   0       62.80       77.28      7.50 o 
  -2   8   0      844.56      928.80     31.30 o 
  -1   8   0      764.17      774.58     26.62 o 
   0   8   0      308.07      288.27     12.98 o 
   1   8   0      115.16      114.58      7.67 o 
   2   8   0      734.18      704.17     23.85 o 
   3   8   0        0.16        2.11      3.01 o 
   4   8   0      434.60      448.54     24.40 o 
   5   8   0      169.94      187.69     19.81 o 
   6   8   0       37.69       32.31     10.91 o 
  -5   9   0      111.76      155.58     23.68 o 
  -4   9   0       99.33      145.82     21.38 o 
  -3   9   0       28.77       32.72      6.19 o 
  -2   9   0      720.02      766.45     27.87 o 
  -1   9   0      224.38      260.27     13.30 o 
   0   9   0     1435.93     1398.53     43.11 o 
   1   9   0      829.84      789.71     27.03 o 
   2   9   0      264.51      254.35     12.52 o 
   3   9   0        6.15        6.45      4.54 o 
   4   9   0     1058.05     1020.77     43.15 o 
   5   9   0       20.33       26.08     10.03 o 
   6   9   0      491.29      466.88     36.14 o 
  -5  10   0       17.33       33.12     15.47 o 
  -4  10   0      180.44      215.37     25.35 o 
  -3  10   0       54.93       71.17     13.80 o 
  -2  10   0       12.75        8.80      4.58 o 
  -1  10   0       49.51       52.85      7.31 o 
   0  10   0      659.11      646.55     23.91 o 
   1  10   0      360.97      358.45     20.35 o 
   2  10   0      268.43      222.48     15.84 o 
   3  10   0      472.48      480.07     25.42 o 
   4  10   0      200.90      179.55     14.71 o 
   5  10   0       56.26       49.96     12.75 o 
  -4  11   0       16.67       14.39     12.87 o 
  -3  11   0       37.46       41.79      7.79 o 
  -2  11   0        3.58        1.52      4.27 o 
  -1  11   0      215.29      200.34     12.53 o 
   0  11   0       47.11       38.42      6.32 o 
   1  11   0      199.52      185.27     14.91 o 
   2  11   0       82.40       75.31     10.30 o 
   3  11   0       65.94       70.21     10.17 o 
   4  11   0     1317.56     1385.71     57.69 o 
   5  11   0      500.54      489.19     37.34 o 
  -3  12   0       17.86       26.95      7.50 o 
  -2  12   0      483.25      576.21     24.82 o 
  -1  12   0      865.39      945.36     43.61 o 
   0  12   0      443.17      412.16     24.42 o 
   1  12   0       14.49        8.04      5.76 o 
   2  12   0      125.34      142.61     14.00 o 
   3  12   0        2.37       -5.66      4.63 o 
   4  12   0       13.45       10.10      6.96 o 
  -2  13   0      215.44      287.72     21.99 o 
  -1  13   0      401.38      488.53     28.63 o 
   0  13   0       13.50       17.85      7.09 o 
   1  13   0       88.99      111.20     13.29 o 
   2  13   0      170.47      151.58     15.15 o 
   3  13   0        2.67        2.87      5.66 o 
   0  14   0       92.45       84.90     12.60 o 
   1  14   0       77.75       91.62     12.99 o 
  -2 -13   1        3.04        1.79      5.59 o 
  -1 -13   1        7.05       17.65      7.67 o 
   0 -13   1        3.20       10.42      7.09 o 
   1 -13   1        0.33       -2.35      6.28 o 
  -4 -12   1      302.87      317.21     22.26 o 
  -3 -12   1       59.14       60.06     10.52 o 
  -2 -12   1      175.93      196.72     16.60 o 
  -1 -12   1      313.78      297.99     20.47 o 
   0 -12   1      120.14      103.73     13.07 o 
   1 -12   1       30.31       29.62      9.02 o 
   2 -12   1       23.16       13.58      8.19 o 
   3 -12   1       14.59       14.95      8.68 o 
  -4 -11   1      129.45      106.01     12.48 o 
  -3 -11   1      280.95      271.42     18.95 o 
  -2 -11   1      994.60      962.37     43.03 o 
  -1 -11   1      290.44      262.47     18.48 o 
   0 -11   1      229.99      232.53     17.50 o 
   1 -11   1      387.20      390.81     24.10 o 
   2 -11   1       11.47        5.59      6.40 o 
   3 -11   1      462.06      597.07     26.45 o 
   4 -11   1       80.38       79.97     19.22 o 
  -5 -10   1        6.09        6.50      7.99 o 
  -4 -10   1       56.73       46.11      8.58 o 
  -3 -10   1       20.95       26.58      7.06 o 
  -2 -10   1      400.48      386.76     22.41 o 
  -1 -10   1     1083.68     1072.40     46.07 o 
   0 -10   1      573.12      571.00     29.22 o 
   1 -10   1      248.29      284.55     14.83 o 
   2 -10   1     1111.54     1314.40     43.47 o 
   3 -10   1      125.75      164.55     28.71 o 
   4 -10   1       29.65       49.62     16.03 o 
  -6  -9   1      174.78      178.99     22.24 o 
  -5  -9   1      546.72      543.49     38.61 o 
  -4  -9   1      925.70      946.63     40.79 o 
  -3  -9   1       93.88       84.87      9.81 o 
  -2  -9   1      114.09      111.25     10.79 o 
  -1  -9   1       29.78       26.16      6.50 o 
   0  -9   1      589.48      574.58     34.03 o 
   1  -9   1       56.57       59.35      7.01 o 
   2  -9   1      450.87      491.36     20.50 o 
   3  -9   1       36.05       46.90      7.49 o 
   4  -9   1       72.61       92.55     11.06 o 
   5  -9   1       22.74       23.41     13.56 o 
  -6  -8   1      315.61      325.50     29.12 o 
  -5  -8   1      860.37      762.91     47.39 o 
  -4  -8   1        2.18       -0.12      3.11 o 
  -3  -8   1      293.62      288.48     16.96 o 
  -2  -8   1     1204.70     1232.68     37.94 o 
  -1  -8   1      162.22      128.36      8.24 o 
   0  -8   1      679.95      683.05     23.88 o 
   1  -8   1       11.34       11.38      3.92 o 
   2  -8   1      212.61      235.61     12.52 o 
   3  -8   1      145.58      166.65     10.99 o 
   4  -8   1       19.47       22.15      5.69 o 
   5  -8   1       49.03       69.11     16.35 o 
   6  -8   1      216.23      354.89     33.76 o 
  -6  -7   1       22.42       26.26     10.54 o 
  -5  -7   1        3.77        8.36      6.37 o 
  -4  -7   1        2.23        2.66      2.52 o 
  -3  -7   1      154.94      148.91     11.13 o 
  -2  -7   1     1706.05     1504.29     44.49 o 
  -1  -7   1      389.33      371.20     14.62 o 
   0  -7   1      309.29      292.46     12.59 o 
   1  -7   1      944.43      877.28     32.09 o 
   2  -7   1       94.40       73.10      6.81 o 
   3  -7   1        0.27       -0.11      3.19 o 
   4  -7   1       26.12       29.35      5.66 o 
   5  -7   1      184.62      218.46     23.31 o 
   6  -7   1      282.48      350.60     32.48 o 
  -7  -6   1        0.61       -0.61      7.77 o 
  -6  -6   1       18.76       22.21      9.10 o 
  -5  -6   1      111.78      177.18     18.14 o 
  -4  -6   1      205.84      196.39     10.03 o 
  -2  -6   1      164.10      148.87      7.95 o 
  -1  -6   1     6158.00     5781.73    154.14 o 
   0  -6   1     2462.11     2463.18     68.38 o 
   1  -6   1     2291.57     2260.24     63.81 o 
   2  -6   1     3750.38     3928.25    106.92 o 
   3  -6   1     1193.33     1342.73     60.14 o 
   4  -6   1      302.19      307.43     14.04 o 
   5  -6   1        4.58       -0.20      9.19 o 
   6  -6   1       37.00       54.92     16.38 o 
  -7  -5   1      385.39      415.51     23.97 o 
  -6  -5   1      159.19      159.21     13.80 o 
  -5  -5   1      534.57      576.68     31.69 o 
  -4  -5   1       48.09       43.04      4.03 o 
  -3  -5   1      523.11      447.15     15.82 o 
  -2  -5   1      405.17      326.83     12.87 o 
  -1  -5   1      583.23      553.05     18.29 o 
   0  -5   1       15.26       14.32      2.94 o 
   1  -5   1     6131.88     5943.99    158.81 o 
   2  -5   1      167.26      126.58      8.40 o 
   3  -5   1       73.56       69.42      6.06 o 
   4  -5   1      976.10      989.53     36.66 o 
   5  -5   1      248.64      259.18     24.17 o 
   6  -5   1      381.42      428.54     34.22 o 
   7  -5   1       30.30       44.62     17.85 o 
  -7  -4   1      511.35      542.12     42.88 o 
  -6  -4   1       77.14       75.76      9.75 o 
  -4  -4   1       11.17        4.60      7.64 o 
  -3  -4   1     1095.60     1010.91     38.75 o 
  -2  -4   1        1.16       -0.19      1.97 o 
  -1  -4   1      648.43      625.56     19.49 o 
   0  -4   1     1605.70     1645.89     45.96 o 
   1  -4   1      308.08      255.75     10.17 o 
   2  -4   1       27.54       19.10      3.20 o 
   3  -4   1     1427.41     1521.28     44.23 o 
   4  -4   1      683.40      740.25     39.54 o 
   5  -4   1      612.09      698.63     43.44 o 
   6  -4   1      360.31      429.30     33.66 o 
   7  -4   1      199.19      263.50     28.68 o 
  -7  -3   1      130.80      144.04     14.21 o 
  -6  -3   1      777.89      836.50     35.38 o 
  -5  -3   1     1120.93     1073.42     40.62 o 
  -3  -3   1        3.68        0.18      2.49 o 
  -2  -3   1     2091.28      749.25     36.41 o 
  -1  -3   1     1159.22     1181.73     33.10 o 
   0  -3   1      375.10      274.41      9.54 o 
   1  -3   1       39.18       63.85      3.99 o 
   2  -3   1      173.86      192.49      8.33 o 
   3  -3   1        0.35        1.48      1.96 o 
   4  -3   1      137.64      162.01     16.57 o 
   5  -3   1      599.53      589.04     37.95 o 
   6  -3   1       26.66       41.06     13.68 o 
   7  -3   1      286.23      344.99     32.56 o 
  -7  -2   1      289.19      313.39     23.25 o 
  -6  -2   1      232.41      241.92     15.90 o 
  -5  -2   1      411.08      424.96     20.57 o 
  -4  -2   1      313.33      292.32     21.84 o 
  -3  -2   1       18.80       12.67      1.83 o 
  -2  -2   1      213.11      178.78      6.89 o 
   0  -2   1       31.08       21.68      2.48 o 
   1  -2   1     5036.88     4879.73    135.66 o 
   2  -2   1      666.90      761.91     22.47 o 
   3  -2   1      521.39      557.30     17.71 o 
   4  -2   1       91.19      107.87      6.19 o 
   5  -2   1      238.21      244.28     21.97 o 
   6  -2   1       38.51       51.95     14.83 o 
   7  -2   1        1.16        0.32     10.91 o 
  -7  -1   1       87.89       97.21     11.66 o 
  -6  -1   1      279.35      299.11     17.88 o 
  -5  -1   1        9.01        4.21      4.17 o 
  -4  -1   1       70.11       77.29      7.60 o 
   0  -1   1     2079.52     2119.20     92.72 o 
   1  -1   1     1033.12     1059.25     29.11 o 
   2  -1   1        9.81       14.13      1.97 o 
   3  -1   1     2681.57     2863.18     90.19 o 
   4  -1   1     3186.06     3560.22    106.36 o 
   5  -1   1     1271.86     1423.24     51.36 o 
   6  -1   1      183.37      196.30     21.99 o 
   7  -1   1      247.03      276.59     28.41 o 
  -7   0   1      333.84      342.52     21.08 o 
  -6   0   1      810.71      761.05     32.88 o 
  -5   0   1      100.46       97.79      9.69 o 
  -4   0   1       88.43      113.96      8.91 o 
  -3   0   1       42.62       43.47      5.17 o 
  -2   0   1     2619.41     2643.70     90.48 o 
  -1   0   1      135.91      164.72     10.08 o 
   1   0   1     4740.31     5089.06    218.53 o 
   2   0   1    22571.05    24482.90    739.41 o 
   3   0   1        9.44       11.28      1.71 o 
   4   0   1     2807.85     2872.18     66.63 o 
   5   0   1     1517.08     1535.24     54.47 o 
   6   0   1       86.50       94.69     10.44 o 
   7   0   1      113.78      134.61     13.74 o 
  -7   1   1     1188.59     1025.26    121.33 o 
  -6   1   1      955.74      938.21     38.90 o 
  -5   1   1      398.50      433.39     36.66 o 
  -4   1   1     2785.18     3049.79    108.03 o 
  -3   1   1     1632.53     1926.81     63.43 o 
  -2   1   1      348.48      407.64     16.00 o 
  -1   1   1      412.27      385.04     14.20 o 
   0   1   1     1235.79     1226.73     54.28 o 
   1   1   1      868.56     1014.37     46.09 o 
   2   1   1     2001.91     2182.69     50.06 o 
   3   1   1      238.18      290.83      8.68 o 
   4   1   1     1281.21     1418.68     49.06 o 
   5   1   1     1015.43     1037.68     58.74 o 
   6   1   1      371.06      442.84     32.95 o 
   7   1   1      186.66      203.66     15.74 o 
  -7   2   1      243.24      238.29     28.14 o 
  -6   2   1      556.16      593.23     28.22 o 
  -5   2   1       38.25       38.89      7.07 o 
  -4   2   1      235.56      256.17     14.13 o 
  -3   2   1     2766.29     3033.54     97.00 o 
  -2   2   1     5986.28     6630.93    241.24 o 
  -1   2   1       97.06      103.24      8.46 o 
   0   2   1     5260.67     5639.49    242.14 o 
   1   2   1     2879.24     2775.69    120.84 o 
   2   2   1     1968.92     2136.96     67.34 o 
   3   2   1     1393.44     1734.36     68.74 o 
   4   2   1      822.38      872.48     39.78 o 
   5   2   1        1.85        7.05      4.40 o 
   6   2   1       82.67       81.30     19.76 o 
   7   2   1        0.89       -3.73      9.22 o 
  -7   3   1        0.99       -0.98     10.69 o 
  -6   3   1       12.77       20.81     12.09 o 
  -5   3   1       15.11       31.50     11.47 o 
  -4   3   1      143.28      148.91     15.76 o 
  -3   3   1     3306.93     3954.47    105.86 o 
  -2   3   1       97.41       76.78      4.29 o 
  -1   3   1     2377.82     2533.05    112.36 o 
   0   3   1      711.38      773.33     36.90 o 
   1   3   1     2352.22     2053.52     90.73 o 
   2   3   1      135.08       48.47      6.30 o 
   4   3   1     2222.73     1954.44     69.77 o 
   5   3   1       48.82       51.54      8.67 o 
   6   3   1        1.39        3.11      4.61 o 
   7   3   1        6.71        0.96      9.71 o 
  -7   4   1      357.03      402.43     36.06 o 
  -6   4   1      313.84      347.39     30.40 o 
  -5   4   1      204.87      248.37     23.29 o 
  -4   4   1       75.76       90.07     13.70 o 
  -3   4   1       18.71       28.19      5.19 o 
  -2   4   1     1106.53     1309.26     37.41 o 
  -1   4   1     4481.73     4367.96    115.77 o 
   0   4   1      493.80      449.23     24.10 o 
   1   4   1     2995.77     3307.66    145.26 o 
   2   4   1      351.98      220.13     14.91 o 
   3   4   1      125.91      149.93      8.82 o 
   4   4   1       19.63        7.29      6.24 o 
   5   4   1     1795.58     1520.01    269.28 o 
   6   4   1       90.88      155.43     19.98 o 
   7   4   1      119.84       94.70     18.98 o 
  -7   5   1      226.03      224.49     27.36 o 
  -6   5   1      107.61      119.51     20.45 o 
  -5   5   1        5.34        2.35      7.92 o 
  -4   5   1      138.30      178.06     18.73 o 
  -3   5   1     1839.02     1761.55     64.83 o 
  -2   5   1      226.61      270.43     11.22 o 
  -1   5   1        2.16        7.48      2.36 o 
   0   5   1      144.18      143.47     11.67 o 
   1   5   1      371.07      447.71     24.93 o 
   2   5   1      287.44       49.03      7.01 o 
   3   5   1      934.24      894.51     46.02 o 
   4   5   1     3542.25     3350.07    107.64 o 
   5   5   1     2354.31     2236.78     75.84 o 
   6   5   1      392.97      443.20     22.67 o 
   7   5   1      275.59      261.49     27.24 o 
  -6   6   1      491.36      557.10     41.51 o 
  -5   6   1        1.96        2.45      8.63 o 
  -4   6   1      138.70      155.01     18.66 o 
  -3   6   1     1924.35     2021.84     58.11 o 
  -2   6   1     3249.28     3499.67     96.33 o 
  -1   6   1     5526.30     5503.20    177.57 o 
   0   6   1     2323.20     2475.00    112.33 o 
   1   6   1      320.65      289.09     19.00 o 
   3   6   1      380.57      118.63     12.23 o 
   4   6   1        0.97        1.15      3.47 o 
   5   6   1     1074.50     1115.85     42.33 o 
   6   6   1       51.79       58.77      8.81 o 
   7   6   1       79.20      109.56     19.00 o 
  -6   7   1      151.47      132.93     21.67 o 
  -5   7   1       19.96       46.63     14.12 o 
  -4   7   1      225.35      266.49     25.18 o 
  -3   7   1     1036.66     1072.14     34.21 o 
  -2   7   1     1982.74     2101.29     60.64 o 
  -1   7   1      266.60      260.28     20.36 o 
   0   7   1      390.91      305.37     19.59 o 
   1   7   1     5011.94     5176.68    227.68 o 
   2   7   1      598.46      636.24     35.38 o 
   3   7   1      258.85      247.61     18.39 o 
   4   7   1        4.60        3.70      3.55 o 
   5   7   1       18.46       22.32     11.91 o 
   6   7   1      190.10      156.17     19.10 o 
   7   7   1      336.92      396.32     33.91 o 
  -6   8   1       60.14       82.62     19.32 o 
  -5   8   1        0.42        0.39      9.68 o 
  -4   8   1       86.84      103.21     18.02 o 
  -3   8   1      192.97      216.65     12.88 o 
  -2   8   1      213.57      239.08     12.25 o 
  -1   8   1      883.04      896.38     29.51 o 
   0   8   1     1560.33     1487.57     66.93 o 
   1   8   1       44.10       33.40      7.37 o 
   2   8   1     1175.30     1057.20     33.26 o 
   3   8   1      308.06      262.46     12.36 o 
   4   8   1        3.01        2.06      2.98 o 
   5   8   1      563.45      463.59     79.53 o 
   6   8   1       20.21       23.58     11.74 o 
  -5   9   1       19.93       37.36     15.03 o 
  -4   9   1       42.84       61.93     15.94 o 
  -3   9   1       13.88       10.37      4.23 o 
  -2   9   1       17.36       21.67      4.88 o 
  -1   9   1       64.58       63.92     11.78 o 
   0   9   1       62.12       51.55      5.86 o 
   1   9   1      150.53      150.30      9.16 o 
   2   9   1       18.47       17.79      5.48 o 
   3   9   1       60.51       68.98      7.04 o 
   4   9   1      280.19      220.64     15.57 o 
   5   9   1      953.65     1009.65     40.58 o 
  -5  10   1       58.82      103.68     20.94 o 
  -4  10   1        4.18       17.09     12.23 o 
  -3  10   1      109.34      122.80     12.00 o 
  -2  10   1      307.12      335.99     19.54 o 
  -1  10   1       42.00       43.98      7.42 o 
   0  10   1        5.99        9.44      3.73 o 
   1  10   1      116.53      119.81      8.44 o 
   2  10   1      452.45      416.73     17.57 o 
   3  10   1       28.19       25.68      5.11 o 
   4  10   1      137.36      144.47     12.99 o 
   5  10   1      253.36      247.71     23.68 o 
  -4  11   1       38.13       42.41     15.71 o 
  -3  11   1      251.83      296.40     16.23 o 
  -2  11   1      904.03      935.03     91.04 o 
  -1  11   1      171.97      191.33     11.91 o 
   0  11   1       19.65       28.96      5.71 o 
   1  11   1        1.00        2.34      4.67 o 
   2  11   1      527.45      452.88     19.03 o 
   3  11   1        3.68        3.26      4.63 o 
   4  11   1        0.51        3.68      5.54 o 
   5  11   1       15.89       24.69     10.76 o 
  -3  12   1      256.74      308.90     17.37 o 
  -2  12   1      219.16      244.18     30.63 o 
  -1  12   1      462.68      516.90     37.56 o 
   0  12   1     1020.11      957.76     33.39 o 
   1  12   1      369.45      321.72     20.62 o 
   2  12   1      419.30      385.34     23.24 o 
   3  12   1      148.91      138.64     14.00 o 
   4  12   1      123.03      114.95     13.68 o 
  -2  13   1       63.18       81.00     21.14 o 
  -1  13   1      462.00      453.32     26.33 o 
   0  13   1      193.09      187.45     16.23 o 
   1  13   1      324.89      287.52     20.10 o 
   2  13   1      222.81      213.78     17.46 o 
   3  13   1      431.21      460.87     27.51 o 
   4  13   1      164.30      159.28     16.52 o 
  -1  14   1       23.57       29.27      8.36 o 
   0  14   1       37.68       61.49     10.91 o 
   1  14   1        3.15        0.49      4.98 o 
   2  14   1       74.20       84.26     12.38 o 
  -1 -13   2      317.33      364.38     24.91 o 
   0 -13   2      204.20      243.25     20.32 o 
  -3 -12   2       33.74       34.89      9.49 o 
  -2 -12   2      239.98      270.95     20.37 o 
  -1 -12   2     1023.24     1037.90     48.03 o 
   0 -12   2      518.78      528.07     30.74 o 
   1 -12   2      235.07      272.05     21.45 o 
   2 -12   2      143.52      171.68     18.63 o 
  -4 -11   2        0.54       -4.49      5.10 o 
  -3 -11   2       21.60       20.45      7.53 o 
  -2 -11   2        0.15        0.42      4.29 o 
  -1 -11   2       76.91       69.06     10.86 o 
   0 -11   2      291.84      319.27     22.16 o 
   1 -11   2       55.22       52.83     10.76 o 
   2 -11   2       35.41       37.85     10.64 o 
   3 -11   2      361.56      475.78     30.06 o 
  -5 -10   2       83.92       89.61     16.72 o 
  -4 -10   2      218.67      214.98     16.62 o 
  -3 -10   2       76.70       76.49     10.37 o 
  -2 -10   2       11.31        9.46      5.52 o 
  -1 -10   2      253.57      243.93     17.43 o 
   0 -10   2        0.02       -1.10      4.39 o 
   1 -10   2        4.53        6.23      5.83 o 
   2 -10   2      161.30      201.91     17.72 o 
   3 -10   2      540.22      646.95     34.76 o 
   4 -10   2      613.49      760.28     30.75 o 
  -5  -9   2      363.69      333.88     29.17 o 
  -4  -9   2      444.79      435.82     23.63 o 
  -3  -9   2      199.38      201.94     14.91 o 
  -2  -9   2      701.47      675.78     32.02 o 
  -1  -9   2      327.47      320.45     19.76 o 
   0  -9   2      594.26      599.54     30.15 o 
   1  -9   2       57.63       67.15     10.00 o 
   2  -9   2        1.22        4.13      4.52 o 
   3  -9   2       82.15       77.82      9.19 o 
   4  -9   2       41.02       46.29      7.93 o 
   5  -9   2        1.54        9.14     11.40 o 
  -6  -8   2        4.26        7.60      8.56 o 
  -5  -8   2      494.10      494.36     35.82 o 
  -4  -8   2     1165.86     1030.45     34.60 o 
  -3  -8   2       24.80       27.75      6.35 o 
  -2  -8   2      640.80      639.20     29.69 o 
  -1  -8   2      368.21      381.64     20.96 o 
   0  -8   2     1367.93     1368.20     42.30 o 
   1  -8   2      237.60      232.18     16.09 o 
   2  -8   2        1.38       -0.78      3.36 o 
   3  -8   2        6.37        9.23      4.94 o 
   4  -8   2       14.65       22.98      5.64 o 
   5  -8   2       63.85       57.64     15.94 o 
  -6  -7   2        9.72       15.62      9.66 o 
  -5  -7   2       37.02       47.14     11.62 o 
  -4  -7   2       45.21       35.42      5.31 o 
  -3  -7   2       16.80       23.93      5.49 o 
  -2  -7   2      168.11      148.93     11.08 o 
  -1  -7   2      957.04      979.98     30.77 o 
   0  -7   2     3124.84     3098.75     85.86 o 
   1  -7   2      312.54      369.02     16.61 o 
   2  -7   2      152.82      160.17      9.87 o 
   3  -7   2      937.72     1064.70     40.29 o 
   4  -7   2      715.75      770.84     27.74 o 
   5  -7   2      170.27      209.93     23.12 o 
   6  -7   2      237.23      276.39     28.59 o 
  -6  -6   2      310.57      346.36     29.10 o 
  -5  -6   2      484.22      473.92     33.56 o 
  -4  -6   2      175.10      170.43     17.46 o 
  -3  -6   2        4.93        6.65      2.68 o 
  -2  -6   2      215.23      185.06      8.77 o 
  -1  -6   2     2252.46     2140.66     60.07 o 
   0  -6   2       30.52       30.66      4.18 o 
   1  -6   2     1016.06      967.64     30.55 o 
   2  -6   2       99.82      101.99      8.29 o 
   3  -6   2      603.44      655.15     23.61 o 
   4  -6   2     1444.50     1593.85     48.25 o 
   5  -6   2      228.43      231.11     23.39 o 
   6  -6   2       15.92       13.73     12.41 o 
  -7  -5   2       44.33       53.40     13.68 o 
  -6  -5   2      200.41      189.31     20.59 o 
  -5  -5   2     1734.64     1794.08     63.33 o 
  -3  -5   2     1579.76     1442.61     69.54 o 
  -2  -5   2        2.32        3.10      2.07 o 
  -1  -5   2     1089.18      979.96     36.60 o 
   0  -5   2      486.13      520.29     17.45 o 
   1  -5   2      845.11      891.91     27.79 o 
   2  -5   2      173.64      229.85     10.80 o 
   3  -5   2     1089.60     1121.42     44.29 o 
   4  -5   2      590.86      575.51     20.98 o 
   5  -5   2       70.71       87.82     16.06 o 
   6  -5   2      260.58      282.57     27.14 o 
   7  -5   2      100.36      139.13     24.22 o 
  -7  -4   2        0.75        1.74      7.60 o 
  -6  -4   2      151.54      159.83     13.38 o 
  -5  -4   2      348.81      237.46     20.72 o 
  -4  -4   2       98.89      102.82     12.75 o 
  -3  -4   2     1285.13     1167.18     41.65 o 
  -1  -4   2    10228.21    10053.84    262.46 o 
   0  -4   2     7364.98     7046.29    185.03 o 
   1  -4   2      533.17      434.68     14.93 o 
   2  -4   2      163.24      165.75      9.28 o 
   3  -4   2      283.13      285.57     23.73 o 
   4  -4   2        1.06        2.66      2.85 o 
   5  -4   2      161.34      164.43     18.71 o 
   6  -4   2        1.98        0.07      9.73 o 
   7  -4   2       96.82      115.84     21.82 o 
  -7  -3   2      107.43      113.15     12.86 o 
  -6  -3   2        0.78        3.54      4.69 o 
  -5  -3   2       50.60       39.39      7.38 o 
  -4  -3   2      258.40      149.99     14.24 o 
  -3  -3   2     1845.33     1771.13     49.79 o 
  -2  -3   2      645.92      603.34     23.51 o 
  -1  -3   2     4299.69     3751.43    269.96 o 
   0  -3   2    17184.51    16540.45    430.02 o 
   1  -3   2       90.34       87.01      4.92 o 
   2  -3   2      278.17      362.35     13.06 o 
   3  -3   2     2805.61     2813.11     76.77 o 
   4  -3   2      211.48      238.09     10.76 o 
   5  -3   2      402.95      402.23     29.57 o 
   6  -3   2       12.13        6.33     10.13 o 
   7  -3   2       90.67       89.12     19.15 o 
  -7  -2   2       52.88       58.31     10.38 o 
  -6  -2   2      205.32      213.95     15.13 o 
  -5  -2   2       15.59       10.41      4.63 o 
  -4  -2   2      309.63      281.91     17.14 o 
  -3  -2   2     2760.38     2877.61     77.50 o 
  -2  -2   2      230.60      232.08      8.63 o 
   0  -2   2      401.01      470.31     25.93 o 
   1  -2   2     2190.89     2207.38     59.73 o 
   2  -2   2      395.74      374.05     12.84 o 
   3  -2   2     1938.85     2091.87     68.25 o 
   4  -2   2      698.28      788.38     34.29 o 
   5  -2   2      643.76      667.89     41.24 o 
   6  -2   2        2.86        8.02     10.08 o 
   7  -2   2       19.73       35.33     15.00 o 
  -7  -1   2       99.56      118.38     13.14 o 
  -6  -1   2      107.20      130.85     12.19 o 
  -5  -1   2        6.30        9.89      4.84 o 
  -3  -1   2      468.42      519.42     38.91 o 
  -2  -1   2      114.33      110.98      4.93 o 
  -1  -1   2      202.15      221.10     14.18 o 
   0  -1   2      201.89      250.90     10.81 o 
   1  -1   2      546.75      615.51     17.94 o 
   2  -1   2      278.37      334.82     11.27 o 
   3  -1   2      138.51      117.77      7.88 o 
   4  -1   2     2797.74     3156.11     85.34 o 
   5  -1   2     2220.58     2506.60    120.18 o 
   6  -1   2      430.89      405.10     31.94 o 
   7  -1   2      383.56      451.36     36.60 o 
  -7   0   2       13.91       14.31      6.90 o 
  -6   0   2      516.04      413.41     43.74 o 
  -5   0   2      362.97      365.11     19.08 o 
  -4   0   2        3.26        3.15      3.30 o 
  -3   0   2       94.02       72.71      6.56 o 
  -2   0   2     6162.89     5420.29    234.62 o 
   0   0   2     6342.56     6999.73    230.47 o 
   1   0   2     4889.69     5408.53    141.69 o 
   2   0   2     2148.96     2347.14     63.38 o 
   3   0   2      571.90      599.09     18.57 o 
   4   0   2     3220.11     3644.20     83.70 o 
   5   0   2      698.58      738.08     30.17 o 
   6   0   2      118.69      140.26     18.46 o 
   7   0   2      121.58      140.99     21.75 o 
  -7   1   2       30.27       29.10      8.66 o 
  -6   1   2        0.99        1.47      5.11 o 
  -5   1   2     1054.63     1044.56     46.40 o 
  -4   1   2      185.17      197.68     20.88 o 
  -3   1   2     2789.54     3129.07    143.07 o 
  -2   1   2     4064.86     2443.42    109.71 o 
  -1   1   2        8.34        3.08      6.39 o 
   0   1   2     7398.70     7701.64    329.49 o 
   1   1   2     1665.59     1607.00     43.64 o 
   2   1   2     8590.30     9943.48    221.41 o 
   3   1   2     2413.41     2856.51     65.66 o 
   4   1   2     2087.48     2107.17     50.05 o 
   5   1   2      218.36      235.70     14.12 o 
   6   1   2        1.68        4.88      4.94 o 
   7   1   2       10.34       11.87     10.76 o 
  -7   2   2      144.10      148.63     18.60 o 
  -6   2   2      143.48      135.04     12.99 o 
  -5   2   2       81.28       68.66     18.37 o 
  -4   2   2      217.39      262.66     19.93 o 
  -3   2   2      399.61      441.42     18.91 o 
  -2   2   2     9071.30    10113.84    308.33 o 
  -1   2   2     5492.14     5836.36    178.41 o 
   0   2   2     4826.56     5371.71    139.72 o 
   1   2   2       10.33        6.22      2.18 o 
   2   2   2     6100.80     7297.00    162.38 o 
   3   2   2      330.97      333.34      9.92 o 
   4   2   2     4116.42     4581.69    143.96 o 
   5   2   2      122.45      132.67     10.75 o 
   6   2   2      172.48      217.12     14.62 o 
   7   2   2       78.47       89.75     18.56 o 
   8   2   2       12.17       18.93     14.42 o 
  -7   3   2      498.71      440.60     38.69 o 
  -6   3   2      478.77      581.02     35.33 o 
  -5   3   2      325.39      340.66     18.72 o 
  -4   3   2      380.83      415.24     26.51 o 
  -3   3   2       46.33       54.75      8.47 o 
  -2   3   2     1204.77     1324.93     44.53 o 
  -1   3   2      319.58      325.20     18.71 o 
   0   3   2      687.51      641.04     31.90 o 
   1   3   2     2863.86     3191.89    139.40 o 
   2   3   2     7586.18     7782.66    237.05 o 
   3   3   2       84.38       83.82     15.70 o 
   4   3   2     1482.97     1546.04     52.66 o 
   5   3   2       92.28       83.76     18.12 o 
   6   3   2      161.05      173.14     22.64 o 
   7   3   2        2.07        5.34     10.39 o 
  -7   4   2       78.54      101.54     21.48 o 
  -6   4   2      282.27      295.10     28.36 o 
  -5   4   2     1359.09     1571.64     82.40 o 
  -4   4   2       19.82       26.84     10.00 o 
  -3   4   2      929.72      964.00     54.31 o 
  -2   4   2     2891.96     2934.70    132.70 o 
  -1   4   2        1.11        7.28      4.22 o 
   0   4   2        0.53        0.76      2.99 o 
   1   4   2     5162.26     5401.14    234.49 o 
   2   4   2     3023.13     3121.80    138.49 o 
   3   4   2      312.89      286.33     12.86 o 
   4   4   2      625.24      613.60     24.44 o 
   5   4   2      481.02      503.36     22.62 o 
   6   4   2       10.53       18.12     11.11 o 
   7   4   2       10.17       23.76     13.24 o 
  -7   5   2       26.58       34.76     16.33 o 
  -6   5   2       89.12       83.16     18.09 o 
  -5   5   2       54.82       49.50     13.26 o 
  -4   5   2      134.97      150.70     17.87 o 
  -3   5   2      318.91      320.82     12.45 o 
  -2   5   2     3920.10     4196.31    113.16 o 
  -1   5   2     3070.67     2952.20    132.24 o 
   0   5   2     1545.17     1861.61     85.71 o 
   1   5   2     1558.38     1807.16     83.28 o 
   2   5   2     4336.04     2617.90    117.65 o 
   3   5   2       78.99      102.20      7.40 o 
   4   5   2       23.68       20.85      4.59 o 
   5   5   2      283.74      306.34     16.42 o 
   6   5   2        2.96        4.83      8.90 o 
   7   5   2        1.74        1.57      9.93 o 
  -6   6   2      141.64      120.52     19.83 o 
  -5   6   2        0.10        1.45      8.24 o 
  -4   6   2        3.84       -5.22      7.87 o 
  -3   6   2       64.38       67.42      5.85 o 
  -2   6   2     1626.36     1851.45     52.88 o 
  -1   6   2     4943.03     4777.51    210.69 o 
   0   6   2      767.80      728.93     38.59 o 
   1   6   2    12068.35    13134.68    563.69 o 
   2   6   2      863.62      964.16     48.12 o 
   3   6   2      185.25      102.33     11.45 o 
   4   6   2      328.88      314.70     15.84 o 
   5   6   2        3.10        5.04      4.21 o 
   6   6   2       77.49       82.84     14.54 o 
   7   6   2        9.44       20.52     11.40 o 
  -6   7   2      157.85      190.24     23.88 o 
  -5   7   2      568.43      692.94     46.70 o 
  -4   7   2       97.70      119.00     18.58 o 
  -3   7   2       16.89       16.73      4.12 o 
  -2   7   2      315.12      331.26     21.35 o 
  -1   7   2        2.46        2.50      4.63 o 
   0   7   2     1633.98     1680.07     80.19 o 
   1   7   2     1502.43     1604.61     76.96 o 
   2   7   2     1176.76     1189.63     59.65 o 
   3   7   2     3455.33     3572.60    160.97 o 
   4   7   2     2179.78     2231.36     74.99 o 
   5   7   2     1431.63     1409.94     51.66 o 
   6   7   2      185.31      223.00     22.97 o 
   7   7   2        8.76       12.82     12.14 o 
  -6   8   2      599.01      731.55     51.73 o 
  -5   8   2        4.15       -1.42     10.35 o 
  -4   8   2       31.60       32.61     13.12 o 
  -3   8   2      502.23      554.85     22.28 o 
  -2   8   2      467.08      488.64     18.84 o 
  -1   8   2        0.69        4.92      2.95 o 
   0   8   2        0.17        2.08      5.10 o 
   1   8   2       35.72       39.99      8.97 o 
   2   8   2      236.44      216.03     18.22 o 
   4   8   2     1033.56      976.10     53.25 o 
   5   8   2      648.13      626.84     40.01 o 
   6   8   2        2.65        2.33      8.24 o 
   7   8   2        2.61       16.40     12.97 o 
  -5   9   2      194.94      273.11     29.08 o 
  -4   9   2      734.17      920.35     56.48 o 
  -3   9   2        2.02        3.44      4.16 o 
  -2   9   2     2032.49     2134.69     62.85 o 
  -1   9   2     1033.42     1079.36     40.89 o 
   0   9   2       47.99       64.40      6.27 o 
   1   9   2      374.31      420.37     27.80 o 
   2   9   2      801.87      869.01     47.46 o 
   3   9   2      148.99      160.38     16.74 o 
   4   9   2      490.69      525.99     33.83 o 
   5   9   2      195.30      111.60     15.84 o 
   6   9   2       16.53       11.25      9.59 o 
  -5  10   2       70.69      117.06     22.41 o 
  -4  10   2       12.55       23.93     11.96 o 
  -3  10   2       31.88       36.73      6.32 o 
  -2  10   2      327.06      342.38     16.47 o 
  -1  10   2      269.74      267.37     13.32 o 
   0  10   2       22.22       16.99      4.49 o 
   1  10   2       18.95       16.42      4.31 o 
   2  10   2      202.61      171.12     10.47 o 
   3  10   2       13.20       18.36      4.89 o 
   4  10   2       23.50       25.46      5.77 o 
   5  10   2      189.17      180.66     19.71 o 
  -4  11   2       27.35       52.95     15.42 o 
  -3  11   2       31.55       28.20      6.10 o 
  -2  11   2      206.23      207.55     12.65 o 
  -1  11   2      412.43      442.15     19.11 o 
   0  11   2      271.17      246.04     19.24 o 
   1  11   2       19.49       20.14      4.77 o 
   2  11   2      661.78      673.49     34.95 o 
   3  11   2      223.83      195.56     16.79 o 
   4  11   2      534.78      549.84     29.69 o 
  -4  12   2        2.32        3.04      9.95 o 
  -3  12   2       35.37       43.00      7.68 o 
  -2  12   2      214.18      151.63     19.78 o 
  -1  12   2      172.81      202.17     12.48 o 
   0  12   2        8.53        1.66      3.68 o 
   1  12   2       24.64       22.94      5.14 o 
   2  12   2      296.95      293.57     15.20 o 
   3  12   2      146.48      117.85     13.02 o 
   4  12   2      555.80      578.18     31.26 o 
  -3  13   2       87.28      116.43     15.71 o 
  -2  13   2      228.89      124.81     20.25 o 
  -1  13   2      185.04      201.08     20.09 o 
   0  13   2        1.56       -1.33      4.09 o 
   1  13   2      167.67      149.17     10.76 o 
   2  13   2       13.79       13.88      6.25 o 
   3  13   2      280.77      289.43     20.69 o 
   4  13   2      368.12      417.26     26.75 o 
  -2  14   2      347.18      197.35     24.47 o 
  -1  14   2      315.54      323.65     41.26 o 
   0  14   2       88.08       71.27     10.91 o 
   1  14   2       75.65       72.27     11.18 o 
   2  14   2      199.79      215.74     17.77 o 
   3  14   2       13.65        9.41      7.21 o 
  -2 -12   3      134.54      151.31     16.18 o 
  -1 -12   3        0.45       -0.76      5.49 o 
   0 -12   3      218.07      228.56     20.32 o 
   1 -12   3       80.63       93.90     14.86 o 
  -3 -11   3       50.14       61.00     11.01 o 
  -2 -11   3       54.22       60.46     10.96 o 
  -1 -11   3      247.70      238.56     19.34 o 
   0 -11   3        4.35        4.29      6.84 o 
   1 -11   3       68.14       84.65     13.73 o 
   2 -11   3       38.04       39.59     11.18 o 
   3 -11   3       99.17      111.74     15.59 o 
  -3 -10   3      112.67      102.60     12.04 o 
  -2 -10   3     1020.59     1051.44     46.87 o 
  -1 -10   3      576.90      581.49     31.14 o 
   0 -10   3      752.56      858.08     41.53 o 
   1 -10   3     1134.67     1359.87     59.70 o 
   2 -10   3       36.02       42.00     10.74 o 
   3 -10   3        0.47       -0.27      6.45 o 
   4 -10   3       22.07       13.78      7.97 o 
  -5  -9   3       46.99       44.06     12.77 o 
  -4  -9   3      142.89      124.74     17.92 o 
  -3  -9   3       83.00       91.00     10.91 o 
  -2  -9   3       33.75       32.21      7.67 o 
  -1  -9   3     1179.68     1230.23     52.05 o 
   0  -9   3     1269.14     1336.66     56.36 o 
   1  -9   3       66.00       86.59     12.16 o 
   2  -9   3      113.76      133.78     14.66 o 
   3  -9   3      396.10      450.21     27.11 o 
   4  -9   3       33.79       32.88      8.92 o 
   5  -9   3       96.01       80.78     18.98 o 
  -5  -8   3        1.14        5.47      7.16 o 
  -4  -8   3      130.67      112.43     16.11 o 
  -3  -8   3       90.24       88.55     10.08 o 
  -2  -8   3      558.51      544.47     27.14 o 
  -1  -8   3       28.09       28.24      6.79 o 
   0  -8   3       87.68       96.37     11.13 o 
   1  -8   3       54.04       54.30      9.34 o 
   2  -8   3       21.48       25.08      5.89 o 
   3  -8   3       22.13       32.15      6.66 o 
   4  -8   3      779.13      874.97     31.85 o 
   5  -8   3       99.48       92.67     19.15 o 
  -6  -7   3       35.48       38.27     12.50 o 
  -5  -7   3       19.62       18.75      9.00 o 
  -4  -7   3       55.17       64.04     12.45 o 
  -3  -7   3      153.84      147.88     11.67 o 
  -2  -7   3      793.70      821.38     35.57 o 
  -1  -7   3      127.08      135.45     11.38 o 
   0  -7   3       22.23       22.26      6.18 o 
   1  -7   3      287.77      278.11     21.77 o 
   2  -7   3       91.89      113.24      8.79 o 
   3  -7   3      132.60      145.03     10.10 o 
   4  -7   3      489.80      458.07     28.19 o 
   5  -7   3      131.34      167.17     21.48 o 
   6  -7   3      177.79      236.73     26.92 o 
  -6  -6   3       51.74       61.95     13.85 o 
  -5  -6   3       22.46       45.43     11.60 o 
  -4  -6   3      388.25      411.74     29.84 o 
  -3  -6   3     1359.38     1229.57     47.66 o 
  -2  -6   3      590.20      521.92     24.39 o 
  -1  -6   3      336.56      314.59     17.38 o 
   0  -6   3      469.64      467.12     17.09 o 
   1  -6   3      118.19      122.41      7.87 o 
   2  -6   3      400.94      421.06     17.23 o 
   3  -6   3      349.29      331.64     22.53 o 
   4  -6   3       19.61       16.36      4.84 o 
   5  -6   3        5.67       12.23     10.64 o 
   6  -6   3      117.60      139.84     21.40 o 
  -6  -5   3        4.85        0.64      6.59 o 
  -5  -5   3        5.94       15.64      7.80 o 
  -4  -5   3      566.00      510.15     33.44 o 
  -3  -5   3      960.54      943.39     34.65 o 
  -2  -5   3       44.90       46.38      6.08 o 
  -1  -5   3     2065.86     1908.83     53.59 o 
   0  -5   3     1328.23     1445.54     52.00 o 
   1  -5   3      634.66      666.61     32.85 o 
   2  -5   3      220.12      182.19      9.56 o 
   3  -5   3       62.63       57.64      5.84 o 
   4  -5   3      565.59      553.28     25.86 o 
   5  -5   3        8.91       11.55     10.57 o 
   6  -5   3       24.03       28.24     13.75 o 
  -7  -4   3      282.18      286.76     27.85 o 
  -6  -4   3        3.11       12.53      7.85 o 
  -4  -4   3        0.19        0.31      3.12 o 
  -3  -4   3      677.84      668.99     22.17 o 
  -1  -4   3     2142.39     2109.53     58.30 o 
   0  -4   3     2202.44     2471.96     68.03 o 
   1  -4   3     7518.06     7729.66    204.66 o 
   2  -4   3      829.46      747.13     24.11 o 
   3  -4   3      263.95      250.19     11.84 o 
   4  -4   3     1860.35     1854.79     54.06 o 
   5  -4   3      782.33      807.99     48.10 o 
   6  -4   3       79.24      110.47     19.37 o 
   7  -4   3       10.43        4.14     12.77 o 
  -7  -3   3      656.27      680.66     45.97 o 
  -6  -3   3      636.93      624.11     29.09 o 
  -5  -3   3      346.05      349.45     51.02 o 
  -3  -3   3     2119.38     2169.71     84.91 o 
  -2  -3   3       34.13       28.14      4.22 o 
  -1  -3   3      805.57      850.65     32.78 o 
   0  -3   3      160.09      169.09     10.30 o 
   1  -3   3       51.06       30.82     11.95 o 
   2  -3   3        5.37        2.20      1.94 o 
   3  -3   3     1940.09     1978.73     56.14 o 
   4  -3   3     1061.35     1090.03     40.30 o 
   5  -3   3      466.75      492.21     33.86 o 
   6  -3   3       33.57       29.12     12.85 o 
   7  -3   3        9.30       -3.48     10.91 o 
  -7  -2   3      432.71      449.51     27.03 o 
  -6  -2   3      388.30      341.98     28.21 o 
  -5  -2   3       14.23       12.10      4.75 o 
  -4  -2   3      834.21      807.36     31.23 o 
  -2  -2   3     1732.25     2094.73    115.78 o 
  -1  -2   3     8184.99     8897.62    293.80 o 
   0  -2   3        0.44        1.01      1.96 o 
   1  -2   3       67.25       82.80      4.57 o 
   2  -2   3     1255.73     1367.14     39.09 o 
   3  -2   3      173.51      213.19      9.61 o 
   4  -2   3      302.51      324.09     13.25 o 
   5  -2   3      353.11      322.43     25.91 o 
   6  -2   3        1.57        1.99      9.34 o 
   7  -2   3       95.81      115.71     20.52 o 
  -7  -1   3        0.21       -0.53      5.81 o 
  -6  -1   3      483.45      519.32     43.21 o 
  -5  -1   3      163.30      171.41     12.41 o 
  -4  -1   3      364.52      179.28     16.16 o 
  -3  -1   3     1678.60     1577.68     43.69 o 
  -2  -1   3     3851.92     3944.68    184.36 o 
  -1  -1   3      117.28      112.87      5.47 o 
   0  -1   3     1556.06     1511.70     52.73 o 
   1  -1   3      463.13      497.14     36.88 o 
   2  -1   3      499.63      521.09     16.65 o 
   3  -1   3      189.60      208.64     10.27 o 
   4  -1   3      339.92      408.10     15.31 o 
   5  -1   3      254.98      264.01     22.82 o 
   6  -1   3       77.69      105.12     17.53 o 
   7  -1   3      206.36      204.07     24.12 o 
  -7   0   3        7.36        3.67      6.06 o 
  -6   0   3       52.22       41.34      8.23 o 
  -5   0   3      112.74       92.40     15.26 o 
  -4   0   3       84.10       94.80      8.69 o 
  -3   0   3       19.12       12.24      7.65 o 
  -2   0   3     1344.24     1201.07     35.73 o 
  -1   0   3     1479.00     1516.72     41.34 o 
   0   0   3     1050.03     1164.46     40.67 o 
   1   0   3      520.22      487.82     23.83 o 
   2   0   3        3.76        4.50      1.90 o 
   3   0   3     4340.75     4863.03    129.17 o 
   4   0   3     1543.14     1742.63     49.46 o 
   5   0   3      165.81      191.67     19.49 o 
   6   0   3      686.74      701.69     45.18 o 
   7   0   3        8.72       24.30     12.63 o 
  -7   1   3      111.87       93.48     12.16 o 
  -6   1   3      410.35      395.06     21.81 o 
  -5   1   3       25.24       43.97      8.53 o 
  -4   1   3      126.29      116.06      9.41 o 
  -3   1   3      446.23      478.15     20.08 o 
  -2   1   3      591.82      488.18     50.05 o 
  -1   1   3     1323.91     1435.31     33.63 o 
   0   1   3     1964.10     2052.01     48.72 o 
   1   1   3      537.76      493.65     24.10 o 
   2   1   3    19226.38    20828.85    542.69 o 
   3   1   3     1407.67     1598.01     44.87 o 
   4   1   3      338.11      284.09      9.82 o 
   5   1   3     3128.62     3252.18    105.81 o 
   6   1   3      230.90      236.87     23.56 o 
   7   1   3       67.53       79.09     17.36 o 
  -7   2   3      210.03      176.37     27.75 o 
  -6   2   3      438.77      438.65     23.67 o 
  -5   2   3       16.78       17.58      6.03 o 
  -4   2   3     1366.21     1499.02     94.55 o 
  -3   2   3     2771.36     2666.40     86.77 o 
  -2   2   3      135.23      160.40     10.75 o 
  -1   2   3      807.03      868.38     21.13 o 
   0   2   3     2557.81     2857.84     64.80 o 
   1   2   3     2288.05     2467.35    108.53 o 
   2   2   3     1168.54     1480.14     41.15 o 
   3   2   3       16.31       12.99      2.11 o 
   4   2   3     4730.32     5019.52    114.76 o 
   5   2   3      664.50      763.26     30.46 o 
   6   2   3      543.32      603.07     40.92 o 
   7   2   3       86.91       84.06     17.87 o 
   8   2   3      130.16      136.16     23.98 o 
  -7   3   3      303.55      272.76     32.56 o 
  -6   3   3      600.42      644.87     30.41 o 
  -5   3   3      992.17     1088.72     42.71 o 
  -4   3   3       71.00       67.45      7.89 o 
  -3   3   3     2048.45     2154.59     98.64 o 
  -2   3   3     7107.23     7829.88    240.40 o 
  -1   3   3     2013.02     2015.41     64.21 o 
   0   3   3     1889.15     2387.23     63.80 o 
   1   3   3     1156.71     1188.35     33.25 o 
   2   3   3      245.64      298.42     11.03 o 
   3   3   3      390.27      501.90     13.99 o 
   4   3   3        6.78       10.16      6.52 o 
   5   3   3      363.30      349.14     17.45 o 
   6   3   3      376.22      452.20     34.25 o 
   7   3   3       13.74       26.28     13.19 o 
   8   3   3      144.20      170.29     27.24 o 
  -7   4   3        3.03       18.88     14.88 o 
  -6   4   3      101.27       96.00     19.37 o 
  -5   4   3       39.51       35.05      7.46 o 
  -4   4   3        2.98        3.68      4.09 o 
  -3   4   3     3143.74     3600.73     83.26 o 
  -2   4   3     1207.46     1194.35     41.52 o 
  -1   4   3      248.31      269.72     17.43 o 
   0   4   3     2903.97     2986.23    132.66 o 
   1   4   3      980.37     1159.21     55.21 o 
   2   4   3     1011.29     1013.98     49.42 o 
   3   4   3       11.16       12.43      2.84 o 
   4   4   3       75.05       87.49     10.25 o 
   5   4   3       49.61       56.14      7.13 o 
   6   4   3       35.88       53.32     14.10 o 
   7   4   3        0.99        7.99     11.08 o 
  -7   5   3       41.47       65.65     20.32 o 
  -6   5   3       20.32       30.82     14.24 o 
  -5   5   3       43.05       31.65     11.87 o 
  -4   5   3       13.23       25.79     11.06 o 
  -3   5   3      461.94      542.24     18.30 o 
  -2   5   3      261.11      290.76     20.74 o 
  -1   5   3      259.95      276.20     18.63 o 
   0   5   3     3593.99     3972.01    175.73 o 
   1   5   3      123.43      173.96     13.78 o 
   2   5   3     1533.84     1477.84     69.65 o 
   3   5   3     2438.37     2269.77     73.26 o 
   4   5   3     1074.46     1089.23     38.86 o 
   5   5   3      806.94      871.44     50.26 o 
   6   5   3      515.17      524.03     37.68 o 
   7   5   3       11.19       24.03     12.82 o 
  -6   6   3      226.74      265.80     28.19 o 
  -5   6   3      304.18      273.28     26.33 o 
  -4   6   3      239.19      301.35     26.53 o 
  -3   6   3      219.35      234.13     10.54 o 
  -2   6   3        3.29        1.62      5.00 o 
  -1   6   3       41.67       49.06      8.83 o 
   0   6   3      376.72      421.04     25.74 o 
   1   6   3      543.33      433.76     26.08 o 
   2   6   3      569.39      545.87     30.50 o 
   3   6   3     4790.56     4522.30    201.37 o 
   4   6   3      139.10      113.07      8.83 o 
   5   6   3      542.94      573.11     37.17 o 
   6   6   3      257.61      272.94     25.10 o 
   7   6   3      167.31      199.88     23.80 o 
  -6   7   3      189.89      190.81     24.27 o 
  -5   7   3      562.38      604.27     43.52 o 
  -4   7   3       11.32       25.94     11.42 o 
  -3   7   3      874.63      947.21     30.58 o 
  -2   7   3       12.30       11.50      7.16 o 
  -1   7   3      667.75      643.59     36.63 o 
   0   7   3       35.44       39.54      8.46 o 
   1   7   3       13.84        9.00      5.69 o 
   2   7   3     2351.75     2757.03    126.75 o 
   3   7   3       44.91       47.90      9.41 o 
   4   7   3       15.75       21.84      6.42 o 
   5   7   3     1003.70     1016.70     57.49 o 
   6   7   3      946.11     1040.65     60.97 o 
   7   7   3      105.01      114.19     20.25 o 
  -6   8   3      301.85      346.53     33.54 o 
  -5   8   3      289.14      366.93     33.44 o 
  -4   8   3      591.78      696.64     45.50 o 
  -3   8   3      970.24     1039.41     33.97 o 
  -2   8   3     4254.67     4304.74    117.61 o 
  -1   8   3     2579.84     2708.71    125.94 o 
   0   8   3      398.38      392.23     26.26 o 
   1   8   3       15.05       18.24      7.33 o 
   2   8   3      536.84      599.76     35.77 o 
   3   8   3      249.13      264.43     20.32 o 
   4   8   3        0.43       -1.43      3.36 o 
   5   8   3        0.38        0.47      7.11 o 
   6   8   3        8.35        1.67      8.83 o 
   7   8   3       66.71      108.07     21.13 o 
  -5   9   3       55.30       90.07     19.88 o 
  -4   9   3      244.90      330.94     29.05 o 
  -3   9   3      221.28      244.05     12.99 o 
  -2   9   3     2584.84     2627.34     75.51 o 
  -1   9   3      314.67      358.50     25.91 o 
   0   9   3      559.80      556.36     34.44 o 
   1   9   3      104.34       94.78     13.46 o 
   2   9   3      389.60      380.56     26.72 o 
   3   9   3     1974.11     2039.13     99.00 o 
   4   9   3        8.34        5.64      4.98 o 
   5   9   3        3.16        5.47      7.77 o 
   6   9   3       48.52       52.56     14.71 o 
  -5  10   3      158.08      243.20     28.46 o 
  -4  10   3       16.17       45.82     14.34 o 
  -3  10   3      152.20      179.79     11.50 o 
  -2  10   3      255.56      271.52     13.64 o 
  -1  10   3       12.46        6.28      3.40 o 
   0  10   3      357.62      377.42     27.21 o 
   1  10   3      389.81      418.83     29.30 o 
   2  10   3     1082.50     1006.33     55.28 o 
   3  10   3      619.60      661.51     40.70 o 
   4  10   3       32.20       32.41     10.57 o 
   5  10   3        1.78       -3.06      4.96 o 
   6  10   3      185.19      196.94     22.48 o 
  -4  11   3      170.35      199.44     23.93 o 
  -3  11   3        6.95        5.75      4.41 o 
  -2  11   3      488.08      493.87     29.41 o 
  -1  11   3      206.33      216.10     12.10 o 
   0  11   3      160.19      169.19     11.88 o 
   1  11   3       21.44       24.05      9.14 o 
   2  11   3      567.08      604.14     38.76 o 
   3  11   3      437.91      478.13     33.05 o 
   4  11   3       29.75       21.52     11.01 o 
   5  11   3       80.14       81.20     21.29 o 
   6  11   3      308.97      336.09     30.06 o 
  -4  12   3        3.19       -1.27      9.32 o 
  -3  12   3       48.58       63.82      8.32 o 
  -2  12   3      248.75      233.66     18.77 o 
  -1  12   3      599.39      604.35     23.79 o 
   0  12   3      146.15      170.37     11.14 o 
   1  12   3      101.46       90.56      8.62 o 
   2  12   3      312.41      250.59     17.85 o 
   3  12   3      118.84      118.35     13.34 o 
   4  12   3      170.97      194.11     13.38 o 
   5  12   3       44.19       58.32     11.99 o 
  -3  13   3      150.32      163.04     12.75 o 
  -2  13   3      450.10      471.20     85.08 o 
  -1  13   3      167.36      183.52     12.11 o 
   0  13   3      404.40      404.95     18.61 o 
   1  13   3      635.66      560.90     23.20 o 
   2  13   3      569.57      532.22     24.88 o 
   3  13   3      185.81      189.14     17.06 o 
   4  13   3      134.49      171.44     17.60 o 
  -2  14   3      250.61      112.97     19.88 o 
  -1  14   3      155.61      173.77     20.50 o 
   0  14   3        8.99        6.24      4.82 o 
   1  14   3       64.20       68.56     17.63 o 
   2  14   3      262.63      250.36     19.00 o 
   3  14   3      550.18      619.47     34.18 o 
   0  15   3       14.57       10.17      6.15 o 
   1  15   3       94.03       94.12     12.67 o 
  -2 -11   4       29.13       43.56     10.52 o 
  -1 -11   4      209.55      247.66     21.08 o 
   0 -11   4       10.65        7.50      7.55 o 
   1 -11   4        5.18        6.28      7.18 o 
   2 -11   4       48.71       47.12     12.04 o 
  -3 -10   4       14.71        8.14      6.40 o 
  -2 -10   4      171.06      211.16     18.04 o 
  -1 -10   4      230.24      277.08     20.89 o 
   0 -10   4     1048.28     1253.03     56.83 o 
   1 -10   4      250.82      309.12     23.29 o 
   2 -10   4      246.37      294.44     23.19 o 
   3 -10   4      598.98      682.87     37.24 o 
  -4  -9   4       12.72        9.83      8.58 o 
  -3  -9   4      199.89      196.89     16.47 o 
  -2  -9   4       44.94       55.97     10.17 o 
  -1  -9   4       15.91       15.96      6.86 o 
   0  -9   4       35.31       30.45      8.48 o 
   1  -9   4      232.56      288.97     21.87 o 
   2  -9   4      109.60      107.31     13.83 o 
   3  -9   4      103.58      141.11     15.22 o 
   4  -9   4      362.33      436.87     26.67 o 
  -5  -8   4      111.27      116.28     17.92 o 
  -4  -8   4      378.64      342.00     29.03 o 
  -3  -8   4      406.94      428.98     24.20 o 
  -2  -8   4     1804.56     1911.45     74.21 o 
  -1  -8   4       59.73       64.75     10.08 o 
   0  -8   4      611.18      766.05     37.29 o 
   1  -8   4       35.17       27.41      8.09 o 
   2  -8   4        8.30        2.92      5.69 o 
   3  -8   4        6.96        8.16      6.03 o 
   4  -8   4      428.59      481.79     26.94 o 
  -5  -7   4       23.23       26.28     10.03 o 
  -4  -7   4       99.46      109.10     15.98 o 
  -3  -7   4      833.77      841.95     37.19 o 
  -2  -7   4      259.88      264.70     17.28 o 
  -1  -7   4        2.76        5.49      4.44 o 
   0  -7   4     2909.35     3340.19    120.79 o 
   1  -7   4      549.78      579.24     29.71 o 
   2  -7   4      131.14      133.64     12.58 o 
   3  -7   4      210.24      214.38     12.41 o 
   4  -7   4       86.41       82.07      8.64 o 
   5  -7   4        2.68        2.82     11.15 o 
  -6  -6   4       67.25       65.78     14.83 o 
  -5  -6   4        0.53        0.47      5.81 o 
  -4  -6   4       93.47       76.49     13.39 o 
  -3  -6   4        1.96        5.10      4.22 o 
  -2  -6   4       34.77       32.80      6.50 o 
  -1  -6   4     1199.99     1253.82     50.26 o 
   0  -6   4      825.17      868.74     38.07 o 
   1  -6   4       87.02       92.60     10.15 o 
   2  -6   4      109.10      120.96     10.96 o 
   3  -6   4      128.36      119.51      8.80 o 
   4  -6   4      126.49      120.03     20.83 o 
   5  -6   4       11.72       17.19     11.50 o 
   6  -6   4      108.62      111.23     21.26 o 
  -6  -5   4       31.87       35.65     11.38 o 
  -5  -5   4        4.57       15.74      8.04 o 
  -4  -5   4      134.90      142.09     16.23 o 
  -3  -5   4        2.06        1.67      2.89 o 
  -2  -5   4      259.50      279.75     16.11 o 
  -1  -5   4        1.07        1.03      3.16 o 
   0  -5   4      282.00      302.50     17.28 o 
   1  -5   4      551.27      538.76     25.59 o 
   2  -5   4      882.26      783.27     25.95 o 
   3  -5   4      751.69      773.47     46.92 o 
   4  -5   4     3690.36     3599.16    230.99 o 
   5  -5   4      909.99      975.63     56.39 o 
   6  -5   4       89.62      104.46     19.69 o 
  -6  -4   4       14.33       23.66      9.71 o 
  -5  -4   4       88.34       88.55     14.10 o 
  -4  -4   4       11.17       13.04      6.69 o 
  -3  -4   4      365.00      341.86     14.00 o 
  -2  -4   4     2775.43     2914.69    101.86 o 
  -1  -4   4        1.80        4.73      3.21 o 
   0  -4   4      454.62      567.03     25.42 o 
   1  -4   4      162.80      157.76     10.91 o 
   2  -4   4      389.11      386.58     14.77 o 
   3  -4   4     1689.85     1574.63     49.88 o 
   4  -4   4      735.28      688.74     24.19 o 
   5  -4   4      290.80      319.27     26.77 o 
   6  -4   4      118.75      132.26     20.91 o 
   7  -4   4      260.15      279.75     29.76 o 
  -6  -3   4      583.73      564.70     39.23 o 
  -5  -3   4      554.82      520.10     35.11 o 
  -4  -3   4       42.79       36.38      9.12 o 
  -3  -3   4     3862.37     3895.19    154.45 o 
  -2  -3   4     3298.73     3298.52    169.32 o 
  -1  -3   4      728.07      824.40     32.68 o 
   1  -3   4     1957.68     1840.33     56.58 o 
   2  -3   4      309.97      340.59     13.03 o 
   3  -3   4      187.32      187.99     14.23 o 
   4  -3   4      211.89      248.75     11.98 o 
   5  -3   4     1043.37     1125.35     61.80 o 
   6  -3   4        5.20        3.06      9.98 o 
   7  -3   4       82.85      124.20     21.87 o 
  -7  -2   4        5.58        8.97      8.51 o 
  -6  -2   4       66.83       60.70     12.92 o 
  -5  -2   4      163.20      175.07     12.50 o 
  -4  -2   4      919.00      417.68     26.35 o 
  -3  -2   4     1967.44     2023.79     56.38 o 
  -2  -2   4     2738.85     2656.46     72.79 o 
  -1  -2   4        6.78        4.95      2.33 o 
   0  -2   4      520.72      604.19     24.56 o 
   1  -2   4     3288.49     1349.01     60.48 o 
   2  -2   4       74.99       76.39      5.27 o 
   3  -2   4      393.74      358.40     13.86 o 
   4  -2   4      222.24      214.00     10.63 o 
   5  -2   4       84.45      109.02     16.40 o 
   6  -2   4      276.70      255.28     24.71 o 
   7  -2   4        0.80       -1.05     10.71 o 
  -7  -1   4       92.03      101.20     16.57 o 
  -6  -1   4      120.96      115.85     12.17 o 
  -5  -1   4        0.20        2.15      4.09 o 
  -3  -1   4        7.64        0.72      2.76 o 
  -2  -1   4      931.27      893.09     26.48 o 
  -1  -1   4      242.28      228.97      9.05 o 
   0  -1   4        3.10        7.09      2.26 o 
   1  -1   4      625.77      532.15     24.80 o 
   2  -1   4       64.52       63.92      4.56 o 
   3  -1   4        7.23        9.59      2.98 o 
   4  -1   4      586.78      641.26     21.84 o 
   5  -1   4      236.00      223.19     21.01 o 
   6  -1   4      165.56      161.14     19.54 o 
   7  -1   4       42.22       51.36     15.69 o 
  -7   0   4      468.04      522.66     32.50 o 
  -6   0   4      339.66      241.70     24.96 o 
  -5   0   4       35.87       30.96      6.67 o 
  -3   0   4     1956.33     1957.13     53.54 o 
  -2   0   4     1089.74     1105.54     27.08 o 
  -1   0   4       13.24       16.17      2.57 o 
   0   0   4     8235.31     9437.01    343.33 o 
   1   0   4      141.76      154.37      9.35 o 
   2   0   4        2.82        9.47      2.29 o 
   3   0   4      875.78      823.03     25.46 o 
   4   0   4      462.71      558.66     19.34 o 
   5   0   4     1405.05     1435.11     74.04 o 
   6   0   4       81.03       88.40     16.47 o 
   7   0   4       83.70      122.53     20.57 o 
  -7   1   4       59.48       44.14     19.29 o 
  -6   1   4      187.95      165.26     20.80 o 
  -5   1   4       74.01       83.38     12.64 o 
  -4   1   4      428.77      448.57     20.88 o 
  -3   1   4      593.52      630.79     42.46 o 
  -2   1   4     7758.57     7539.68   1054.60 o 
  -1   1   4     1208.59     1277.76     36.17 o 
   0   1   4      875.58      949.34     22.82 o 
   1   1   4        5.77        0.67      1.61 o 
   2   1   4     1136.09     1177.88     37.55 o 
   3   1   4      464.92      547.27     18.20 o 
   4   1   4     5660.18     6138.53    162.69 o 
   5   1   4      347.34      311.03     25.23 o 
   6   1   4      238.23      259.94     24.83 o 
   7   1   4       59.55       63.74     16.70 o 
  -7   2   4       12.70       13.71      7.40 o 
  -6   2   4       50.83       38.80      8.27 o 
  -5   2   4       43.14       54.67      9.39 o 
  -4   2   4      607.67      604.38     26.13 o 
  -3   2   4     1054.14      912.50    139.12 o 
  -2   2   4    17471.21    19842.03    450.23 o 
  -1   2   4     6022.97     6541.73    146.62 o 
   0   2   4       56.90       93.86      3.97 o 
   1   2   4    14737.48    15556.91    402.99 o 
   2   2   4     4452.26     4464.34    118.33 o 
   3   2   4     1251.90     1291.40     37.45 o 
   4   2   4      196.44      209.98     10.04 o 
   5   2   4      466.60      463.35     32.46 o 
   6   2   4      229.95      235.89     23.68 o 
   7   2   4      144.58      126.77     20.99 o 
   8   2   4      348.39      377.27     35.99 o 
  -7   3   4       55.57       51.36     10.49 o 
  -6   3   4      107.54       94.71     11.59 o 
  -5   3   4      406.04      395.60     21.29 o 
  -4   3   4        0.37        0.97      3.76 o 
  -3   3   4      307.81      336.65     19.43 o 
  -2   3   4      281.33      242.72     12.40 o 
  -1   3   4     2595.52     2808.19     64.34 o 
   0   3   4       91.97      110.76      4.52 o 
   1   3   4     4201.75     4467.79    161.06 o 
   2   3   4     9013.68     9848.82    256.28 o 
   3   3   4     3020.41     3100.83     71.87 o 
   4   3   4      269.75      244.32      8.99 o 
   5   3   4       48.47       47.32     12.67 o 
   6   3   4       45.16       69.23     15.59 o 
   7   3   4        0.01        1.91     10.22 o 
   8   3   4      148.55      134.57     25.18 o 
  -7   4   4      161.79      159.78     16.24 o 
  -6   4   4       18.45       22.71      8.36 o 
  -5   4   4       55.96       54.50      9.33 o 
  -4   4   4        0.52        2.69      4.23 o 
  -3   4   4      554.82      682.80     27.58 o 
  -2   4   4       22.29       19.44      4.21 o 
  -1   4   4     1985.49     2097.56     67.46 o 
   0   4   4     1263.83     1408.37     39.63 o 
   1   4   4      429.60      461.83     15.32 o 
   2   4   4     5825.67     6147.30    162.77 o 
   3   4   4      308.53      319.10     10.00 o 
   4   4   4     3461.56     4052.57    127.70 o 
   5   4   4       39.99       38.61     11.60 o 
   6   4   4      158.91      173.01     20.69 o 
   7   4   4        1.05        3.53     10.89 o 
  -6   5   4      112.09      115.89     20.42 o 
  -5   5   4      125.23       65.68     15.25 o 
  -4   5   4       29.38       38.94      9.49 o 
  -3   5   4       40.16       35.61      6.25 o 
  -2   5   4      389.19      376.64     24.91 o 
  -1   5   4      127.02      134.37     12.38 o 
   0   5   4     3778.47     4166.01    184.26 o 
   1   5   4     1592.78     1802.31     84.06 o 
   2   5   4     1068.87     1137.51     55.43 o 
   3   5   4      690.76      655.35     24.14 o 
   4   5   4       13.26       10.77      3.50 o 
   5   5   4      444.10      463.06     32.26 o 
   6   5   4      167.74      177.86     20.20 o 
   7   5   4      223.53      248.25     26.65 o 
  -6   6   4        1.16        4.54     11.11 o 
  -5   6   4       39.06       39.76     13.56 o 
  -4   6   4       99.95       80.39     15.32 o 
  -3   6   4      304.47      343.32     26.06 o 
  -2   6   4     1210.89     1259.75     64.13 o 
  -1   6   4     1902.11     1969.29     92.62 o 
   0   6   4     3097.15     3513.86    157.81 o 
   1   6   4      120.49      154.74     13.85 o 
   2   6   4     2751.90     3039.55    136.90 o 
   3   6   4      443.28      499.49     30.55 o 
   4   6   4      486.24      512.45     21.42 o 
   5   6   4      144.74      176.49     18.51 o 
   6   6   4       68.54       72.30     15.18 o 
   7   6   4      289.59      348.81     31.53 o 
  -6   7   4       15.93       13.07     11.84 o 
  -5   7   4       10.58       15.74     11.79 o 
  -4   7   4      674.82      729.94     46.48 o 
  -3   7   4      202.48      216.89     10.69 o 
  -2   7   4      296.33      291.13     22.90 o 
  -1   7   4     2485.58     2520.70    117.21 o 
   0   7   4       28.80       37.04      8.43 o 
   1   7   4     1691.28     1628.42     78.84 o 
   2   7   4     1818.40     1915.18     91.64 o 
   3   7   4      715.43      668.62     38.17 o 
   4   7   4      683.00      702.23     41.95 o 
   5   7   4      336.37      292.55     25.45 o 
   6   7   4      139.97      176.17     21.01 o 
   7   7   4       54.85       52.19     16.52 o 
  -6   8   4       57.65       19.59     12.48 o 
  -5   8   4       24.41       23.73     12.55 o 
  -4   8   4       79.10       91.91     16.28 o 
  -3   8   4      144.60      168.32      9.96 o 
  -2   8   4      899.29     1027.85     56.66 o 
  -1   8   4     2350.60     2428.54    114.49 o 
   0   8   4      299.75      373.55     25.77 o 
   1   8   4      555.33      560.85     34.42 o 
   2   8   4     1528.32     1541.41     76.91 o 
   3   8   4     1415.84     1529.89     75.78 o 
   4   8   4      132.04      108.65     14.07 o 
   5   8   4      446.34      482.79     34.54 o 
   6   8   4      136.04      162.17     20.59 o 
   7   8   4       36.77       64.62     17.99 o 
  -5   9   4       17.61       24.39     14.17 o 
  -4   9   4        2.52       -1.77      7.58 o 
  -3   9   4     1201.38     1243.25     48.49 o 
  -2   9   4      221.94      248.52     22.73 o 
  -1   9   4       85.79      103.31     14.42 o 
   0   9   4      538.74      588.72     36.50 o 
   1   9   4      126.64      170.09     17.33 o 
   2   9   4     1781.44     1889.10     92.47 o 
   3   9   4     1415.53     1317.41     68.87 o 
   4   9   4      571.47      591.42     37.41 o 
   5   9   4      295.93      291.94     25.59 o 
   6   9   4       16.10        8.48      9.71 o 
   7   9   4      281.57      243.61     27.63 o 
  -5  10   4      134.81      148.93     24.32 o 
  -4  10   4     2022.49     2504.00    126.80 o 
  -3  10   4      213.10      102.92     17.72 o 
  -2  10   4       94.94      100.33      8.40 o 
  -1  10   4      214.37      223.73     20.74 o 
   0  10   4       37.94       33.49      9.83 o 
   1  10   4       11.05       17.68      9.10 o 
   2  10   4      191.28      162.49     17.72 o 
   3  10   4      220.82      264.33     23.22 o 
   4  10   4       90.78       59.25     12.67 o 
   5  10   4       18.86        7.94      7.92 o 
   6  10   4        2.74       -3.29      8.61 o 
  -4  11   4       78.32      106.40     19.20 o 
  -3  11   4       57.26       26.82     11.99 o 
  -2  11   4      281.39      295.44     22.47 o 
  -1  11   4      160.25      177.28     23.89 o 
   0  11   4      823.21      820.20     48.54 o 
   1  11   4      124.15      131.60     16.52 o 
   2  11   4      353.53      394.41     30.01 o 
   3  11   4       72.90       83.43     14.69 o 
   4  11   4      132.22      115.64     17.68 o 
   5  11   4        9.24       -1.47      8.24 o 
   6  11   4        0.30       -5.13      5.87 o 
  -4  12   4        3.92       15.54     11.74 o 
  -3  12   4        7.34       13.83     11.28 o 
  -2  12   4        5.93        4.66      3.94 o 
  -1  12   4      484.50      476.95     29.62 o 
   0  12   4       49.07       39.10     11.28 o 
   1  12   4       12.87       25.84      9.95 o 
   2  12   4      523.27      603.36     40.21 o 
   3  12   4      274.88      278.52     25.42 o 
   4  12   4      259.55      244.45     24.05 o 
   5  12   4      127.18      130.79     19.93 o 
  -3  13   4        4.60        1.77     10.39 o 
  -2  13   4        0.06        0.80      4.23 o 
  -1  13   4      100.78       93.49      9.03 o 
   0  13   4      156.97      169.86     15.19 o 
   1  13   4       50.36       53.71      7.45 o 
   2  13   4     1379.70     1500.27     80.07 o 
   3  13   4     1422.82     1443.10     78.25 o 
   4  13   4      526.57      566.76     40.08 o 
   5  13   4       37.82       62.20     13.58 o 
  -2  14   4       41.74       40.00      7.58 o 
  -1  14   4        0.97       -0.74      4.34 o 
   0  14   4       48.36       45.15      7.36 o 
   1  14   4       21.94       16.34      5.62 o 
   2  14   4       35.08       27.35      6.44 o 
   3  14   4      115.12      124.51     25.13 o 
   4  14   4       13.15       15.86      9.12 o 
   0  15   4       92.57       82.85      9.41 o 
   1  15   4       43.05       36.36      8.47 o 
   2  15   4        3.29        7.09      6.52 o 
  -1 -11   5        0.61       -1.84      6.42 o 
   0 -11   5       46.53       37.63     10.98 o 
   1 -11   5       11.36       10.15      8.78 o 
  -3 -10   5       94.98       81.25     12.80 o 
  -2 -10   5       96.51      115.40     14.73 o 
  -1 -10   5      250.64      295.78     22.41 o 
   0 -10   5        0.42        1.94      6.18 o 
   1 -10   5        0.56       -0.74      6.62 o 
   2 -10   5       81.73      105.30     15.20 o 
   3 -10   5      111.88      145.92     16.77 o 
  -4  -9   5      419.97      466.90     37.51 o 
  -3  -9   5      422.89      484.90     28.00 o 
  -2  -9   5      132.88      141.58     14.86 o 
  -1  -9   5      424.83      525.99     30.50 o 
   0  -9   5        5.56        4.61      6.64 o 
   1  -9   5       65.62       73.13     12.80 o 
   2  -9   5       31.25       34.40      9.93 o 
   3  -9   5        1.11        3.29      6.52 o 
   4  -9   5        9.30        3.43      6.15 o 
  -4  -8   5      157.53      169.72     20.76 o 
  -3  -8   5      215.44      202.35     16.40 o 
  -2  -8   5     1408.12     1548.37     63.37 o 
  -1  -8   5      689.64      789.17     38.39 o 
   0  -8   5     1844.61     2005.89     79.60 o 
   1  -8   5        3.52        4.76      5.64 o 
   2  -8   5        6.99        7.33      5.98 o 
   3  -8   5      304.33      356.02     23.14 o 
   4  -8   5      151.23      165.85     15.30 o 
  -5  -7   5        4.68       -0.17      6.52 o 
  -4  -7   5       59.98       60.97     13.14 o 
  -3  -7   5      236.71      267.03     17.87 o 
  -2  -7   5      330.15      313.66     19.96 o 
  -1  -7   5        4.77        2.72      4.93 o 
   0  -7   5      167.66      179.24     15.30 o 
   1  -7   5      182.71      207.31     16.30 o 
   2  -7   5      947.82     1003.09     44.40 o 
   3  -7   5      389.39      398.68     23.58 o 
   4  -7   5      213.80      202.84     15.81 o 
  -5  -6   5       52.89       65.26     13.70 o 
  -4  -6   5      441.72      418.85     31.67 o 
  -3  -6   5      144.23      140.04      9.84 o 
  -2  -6   5      261.34      235.30     15.91 o 
  -1  -6   5      338.71      366.98     20.91 o 
   0  -6   5      260.18      296.50     18.80 o 
   1  -6   5      992.57      994.34     42.88 o 
   2  -6   5      628.93      636.92     30.64 o 
   3  -6   5       77.41       83.08     10.03 o 
   4  -6   5      129.49      129.63      9.85 o 
   5  -6   5        1.57        8.29     10.81 o 
   6  -6   5       39.89       70.09     18.24 o 
  -6  -5   5      161.96      179.04     21.62 o 
  -5  -5   5       40.63       49.30     12.45 o 
  -4  -5   5       39.64       38.27     10.00 o 
  -3  -5   5      378.76      364.99     30.96 o 
  -2  -5   5       39.86       39.20      6.74 o 
  -1  -5   5      162.43      154.20     11.84 o 
   0  -5   5      481.70      479.78     24.10 o 
   1  -5   5      506.31      513.88     25.15 o 
   2  -5   5      162.47      164.48      9.25 o 
   3  -5   5       80.83       61.90      6.85 o 
   4  -5   5      425.86      427.03     27.47 o 
   5  -5   5      160.34      160.58     20.27 o 
   6  -5   5      378.09      417.02     35.01 o 
  -6  -4   5       42.02       60.68     13.78 o 
  -5  -4   5        1.27        8.70      7.28 o 
  -4  -4   5        3.81        2.82      5.49 o 
  -3  -4   5     2049.77     1895.88     55.37 o 
  -2  -4   5     1229.59     1168.79     45.31 o 
  -1  -4   5     1252.86     1310.42     50.28 o 
   0  -4   5     1347.14     1314.42     50.53 o 
   1  -4   5      336.04      334.59     17.82 o 
   2  -4   5     1508.61     1440.04     42.63 o 
   3  -4   5       10.18       14.43      3.94 o 
   4  -4   5      389.23      372.39     16.11 o 
   5  -4   5      166.72      184.78     20.74 o 
   6  -4   5       29.88       41.06     14.34 o 
  -6  -3   5       23.11       30.03     10.79 o 
  -5  -3   5      110.35      107.99     15.42 o 
  -4  -3   5       13.04        9.46      6.03 o 
  -3  -3   5      748.93      695.49     23.17 o 
  -2  -3   5      962.61      963.39     30.05 o 
  -1  -3   5      539.65      542.02     23.76 o 
   0  -3   5      293.51      234.08     13.31 o 
   1  -3   5     2763.97      929.99     43.03 o 
   2  -3   5     2993.46     2901.35     79.84 o 
   3  -3   5     2353.19     2305.19    109.71 o 
   4  -3   5      215.13      199.00     16.02 o 
   5  -3   5      104.03      112.16      9.19 o 
   6  -3   5        1.81       -3.09      9.02 o 
   7  -3   5       89.24       96.15     19.76 o 
  -6  -2   5       97.40       99.61     16.06 o 
  -5  -2   5      141.40      167.10     18.44 o 
  -4  -2   5       21.48       20.86      7.58 o 
  -3  -2   5        7.91        7.11      3.54 o 
  -2  -2   5      266.24      287.63     11.64 o 
  -1  -2   5     1023.56     1074.95     40.48 o 
   0  -2   5      178.22      193.85     11.33 o 
   1  -2   5     2801.80     2378.36     72.36 o 
   2  -2   5     1338.75     1249.85     36.69 o 
   3  -2   5     1270.66     1268.24     38.20 o 
   4  -2   5      176.41      187.09     10.24 o 
   5  -2   5      536.07      543.27     21.41 o 
   6  -2   5       93.44       91.20     16.72 o 
   7  -2   5       28.34       40.48     15.15 o 
  -6  -1   5      725.03      754.13     47.88 o 
  -5  -1   5       88.87       88.09     13.46 o 
  -3  -1   5     1314.56     1270.24     37.31 o 
  -2  -1   5      109.02      121.16      6.58 o 
  -1  -1   5     4601.69     4644.64    124.50 o 
   0  -1   5     2655.24     2754.24     94.68 o 
   1  -1   5     1179.77      513.24     25.18 o 
   2  -1   5       53.67       69.11      5.18 o 
   3  -1   5       13.95       18.63      6.84 o 
   4  -1   5       12.48        9.98      5.48 o 
   5  -1   5      643.59      671.04     24.12 o 
   6  -1   5      132.58      151.24     20.64 o 
   7  -1   5       45.70       47.22     15.79 o 
  -6   0   5       85.82       75.82     40.60 o 
  -5   0   5       96.24       48.27     11.30 o 
  -3   0   5     1121.37      922.31     74.48 o 
  -2   0   5     4021.90     4091.71    109.43 o 
  -1   0   5      197.26      253.10      7.97 o 
   0   0   5     2313.92     2841.13     97.79 o 
   1   0   5      602.05      527.69     16.73 o 
   2   0   5      540.66      501.72     16.91 o 
   3   0   5      681.09      763.54     24.48 o 
   4   0   5      101.18      100.17     17.74 o 
   5   0   5       13.57       14.39      4.53 o 
   6   0   5      116.14      132.36     19.42 o 
   7   0   5      405.88      369.48     32.39 o 
  -7   1   5        9.43        2.90      5.94 o 
  -6   1   5      301.04      314.47     27.02 o 
  -5   1   5       18.54       18.76      8.16 o 
  -4   1   5      471.53      470.75     21.90 o 
  -3   1   5      671.03      686.32     27.07 o 
  -2   1   5     2254.78     2363.17     64.19 o 
  -1   1   5      356.88      430.29     15.70 o 
   0   1   5     1925.44     2103.18     49.01 o 
   1   1   5      379.57      395.86     13.25 o 
   2   1   5     7548.38     7723.60    204.21 o 
   3   1   5     4280.82     4543.51    121.90 o 
   4   1   5      122.29      123.14     12.42 o 
   5   1   5       15.72       25.81      4.89 o 
   6   1   5      115.95      101.25     17.36 o 
   7   1   5       36.62       36.01     14.44 o 
  -7   2   5       93.45       75.72     11.97 o 
  -6   2   5      314.19      256.20     29.88 o 
  -5   2   5       84.86       94.03     10.59 o 
  -4   2   5      251.96      249.43     14.91 o 
  -3   2   5      484.28      264.01     20.89 o 
  -2   2   5      627.64      683.55     18.12 o 
  -1   2   5      416.07      413.06     12.47 o 
   0   2   5       19.32       28.48      2.39 o 
   1   2   5     3940.53     3937.93    104.97 o 
   2   2   5     6470.02     6499.67    171.63 o 
   3   2   5     2834.12     2716.42     75.16 o 
   4   2   5      141.36      164.53      8.91 o 
   5   2   5     1011.78     1039.24     32.92 o 
   6   2   5     1357.92     1384.85     75.46 o 
   7   2   5      286.93      236.14     25.86 o 
  -6   3   5      558.23      542.51     77.16 o 
  -5   3   5      569.28      625.18     28.89 o 
  -4   3   5      153.85       67.20     13.02 o 
  -3   3   5       49.16       58.33      7.16 o 
  -2   3   5       44.04       48.77      5.44 o 
  -1   3   5      192.93      200.48      7.01 o 
   0   3   5      255.64      258.21      8.25 o 
   1   3   5     1327.78     1447.89     40.70 o 
   2   3   5     5851.94     6102.72    162.38 o 
   3   3   5      819.61      799.32     25.14 o 
   4   3   5     2310.49     2452.30     68.99 o 
   5   3   5      838.73      895.39     29.27 o 
   6   3   5      497.93      517.02     37.88 o 
   7   3   5       38.23       31.75     14.56 o 
  -6   4   5      182.84      185.02     15.81 o 
  -5   4   5     1144.34     1254.13     67.42 o 
  -4   4   5      238.31      241.67     15.44 o 
  -3   4   5      954.20     1024.66     38.35 o 
  -2   4   5     7237.10     7752.08    249.44 o 
  -1   4   5     1026.12     1183.64     29.12 o 
   0   4   5       99.20      121.62      5.09 o 
   1   4   5     2891.29     3277.34     88.73 o 
   2   4   5      222.01      239.38     10.09 o 
   3   4   5       23.65       24.57      7.10 o 
   4   4   5        8.25        7.56      5.25 o 
   5   4   5       13.13       13.33      3.89 o 
   6   4   5      439.53      468.35     35.60 o 
   7   4   5        7.74       15.10     13.24 o 
  -6   5   5        6.69        6.32      6.32 o 
  -5   5   5      443.69      523.54     35.47 o 
  -4   5   5      221.12      227.44     17.92 o 
  -3   5   5     4460.93     4495.33    143.43 o 
  -2   5   5      524.94      542.94     22.47 o 
  -1   5   5       34.61       47.66      5.26 o 
   0   5   5       42.76       39.27      7.35 o 
   1   5   5        5.44        5.68      4.47 o 
   2   5   5     1943.31     1849.51     52.18 o 
   3   5   5      624.11      745.90     19.87 o 
   4   5   5       18.02       21.99      8.24 o 
   5   5   5       58.86       61.98     12.67 o 
   6   5   5       48.98       46.11     13.41 o 
   7   5   5      101.26      115.81     21.28 o 
  -6   6   5       10.24       14.73     13.51 o 
  -5   6   5      207.23       97.50     17.80 o 
  -4   6   5       94.23       81.12     15.57 o 
  -3   6   5        4.22       14.10      8.07 o 
  -2   6   5      748.29      731.68     42.12 o 
  -1   6   5      440.47      436.11     27.36 o 
   0   6   5      148.48      170.43     15.00 o 
   1   6   5     1664.45     1722.27     82.03 o 
   2   6   5     1189.09     1153.23     41.01 o 
   3   6   5      682.07      608.70     35.38 o 
   4   6   5      163.19      201.37     18.68 o 
   5   6   5       63.72       67.52     13.90 o 
   6   6   5       63.33       82.74     17.06 o 
   7   6   5        2.33        7.40     11.28 o 
  -6   7   5       10.25        5.66     10.57 o 
  -5   7   5      276.46      210.03     25.30 o 
  -4   7   5        0.48       -2.82      7.75 o 
  -3   7   5       43.97       52.93     12.21 o 
  -2   7   5       42.61       63.72     11.82 o 
  -1   7   5      200.17      218.24     18.29 o 
   0   7   5      247.71      265.97     20.42 o 
   1   7   5     2939.71     3230.16    147.19 o 
   2   7   5      970.40      927.93     49.99 o 
   3   7   5     5106.50     5372.63    238.22 o 
   4   7   5      322.24      357.91     26.84 o 
   5   7   5       26.24       40.75     12.65 o 
   6   7   5      655.64      736.51     48.22 o 
   7   7   5      128.49      149.69     23.78 o 
  -6   8   5       19.27       14.10     12.65 o 
  -5   8   5      342.44      360.24     34.08 o 
  -4   8   5      496.24      515.57     37.85 o 
  -3   8   5      579.81      332.39     27.97 o 
  -2   8   5      624.25      577.79     37.22 o 
  -1   8   5      418.64      456.31     30.15 o 
   0   8   5      101.41      105.05     13.29 o 
   1   8   5      123.17      152.95     15.94 o 
   2   8   5      852.75      870.19     48.76 o 
   3   8   5      725.34      704.06     29.26 o 
   4   8   5        6.16        6.01      7.62 o 
   5   8   5      701.06      804.64     49.45 o 
   6   8   5      601.42      639.79     44.67 o 
   7   8   5      432.81      473.52     39.20 o 
  -5   9   5      122.83      114.42     21.72 o 
  -4   9   5      153.90      168.42     20.81 o 
  -3   9   5       17.06       10.91      9.61 o 
  -2   9   5       64.31       58.30     12.65 o 
  -1   9   5     2411.53     2536.66    120.79 o 
   0   9   5      361.67      392.01     28.07 o 
   1   9   5      923.15     1080.54     58.67 o 
   2   9   5      307.22      323.12     25.28 o 
   3   9   5      428.94      456.66     31.85 o 
   4   9   5      701.39      727.93     43.74 o 
   5   9   5      211.38      177.15     19.98 o 
   6   9   5      189.64      188.43     22.26 o 
   7   9   5      430.35      445.94     38.42 o 
  -5  10   5       58.00       62.56     18.34 o 
  -4  10   5      213.27      274.70     27.36 o 
  -3  10   5      387.20      247.27     25.37 o 
  -2  10   5     3342.99     3405.13    161.34 o 
  -1  10   5      159.69      171.56     18.39 o 
   0  10   5      514.05      608.68     38.98 o 
   1  10   5      958.67     1027.34     57.49 o 
   2  10   5      163.26      175.26     18.90 o 
   3  10   5      695.30      767.10     46.80 o 
   4  10   5      298.85      275.73     24.74 o 
   5  10   5        0.84       -0.12      7.53 o 
   6  10   5        0.01       -0.61      8.58 o 
  -4  11   5       95.93      132.31     21.11 o 
  -3  11   5      216.22       82.86     17.14 o 
  -2  11   5       32.56       26.48      5.43 o 
  -1  11   5      440.93      444.20     32.48 o 
   0  11   5        3.18        1.13      7.06 o 
   1  11   5       56.28       68.47     14.10 o 
   2  11   5      345.67      334.86     27.70 o 
   3  11   5      494.28      547.02     37.46 o 
   4  11   5      136.94      139.84     18.39 o 
   5  11   5       19.87       15.45      9.76 o 
  -4  12   5      173.03      195.47     24.88 o 
  -3  12   5       47.15       24.07     12.33 o 
  -2  12   5        5.76        4.23      4.06 o 
  -1  12   5       26.85       38.29     11.94 o 
   0  12   5       55.40       36.75     11.52 o 
   1  12   5      105.15       98.24     16.16 o 
   2  12   5       47.73       66.54     14.56 o 
   3  12   5       15.03       14.86      9.68 o 
   4  12   5      130.20      150.99     19.74 o 
   5  12   5        1.67       -0.05      9.00 o 
  -3  13   5       64.98       33.83     14.34 o 
  -2  13   5      140.92      130.57     10.69 o 
  -1  13   5       62.84       64.17      8.18 o 
   0  13   5      227.67      256.14     24.79 o 
   1  13   5       44.93       51.04     13.43 o 
   2  13   5        4.33        3.33      8.63 o 
   3  13   5        9.03       -2.79      8.04 o 
   4  13   5      245.30      256.61     25.94 o 
   5  13   5      111.49      104.41     18.73 o 
  -2  14   5       71.17       72.24     13.08 o 
  -1  14   5      143.28      146.16     21.57 o 
   0  14   5      143.61      160.87     17.15 o 
   1  14   5      163.36      152.02     19.44 o 
   2  14   5        1.97        0.98      8.78 o 
   3  14   5       46.82       46.92     14.59 o 
   4  14   5       98.98       91.30     17.58 o 
  -1  15   5      342.44      375.47     30.24 o 
   0  15   5      337.87      342.83     23.54 o 
   1  15   5      428.24      379.98     47.99 o 
   2  15   5      338.10      361.14     25.75 o 
   3  15   5      309.03      321.42     18.76 o 
  -1 -10   6      167.11      209.29     19.61 o 
   0 -10   6      305.65      370.61     26.28 o 
   1 -10   6      545.80      625.50     36.60 o 
   2 -10   6       28.36       35.50     10.74 o 
  -3  -9   6        0.73       -1.30      6.06 o 
  -2  -9   6      138.41      133.51     15.10 o 
  -1  -9   6       47.47       41.55     10.39 o 
   0  -9   6      187.02      189.43     17.65 o 
   1  -9   6      407.19      466.95     29.37 o 
   2  -9   6      243.11      256.46     20.84 o 
   3  -9   6      480.13      516.92     30.91 o 
  -4  -8   6       25.23       27.09     11.18 o 
  -3  -8   6       99.57      124.76     13.39 o 
  -2  -8   6       48.79       46.78      9.56 o 
  -1  -8   6       56.18       50.50     10.32 o 
   0  -8   6      559.65      583.13     32.02 o 
   1  -8   6      238.27      283.72     20.79 o 
   2  -8   6      951.28     1033.83     47.88 o 
   3  -8   6       97.90       87.13     12.28 o 
   4  -8   6      221.55      187.45     16.57 o 
  -4  -7   6      327.24      338.83     29.69 o 
  -3  -7   6      159.77      160.29     11.40 o 
  -2  -7   6      271.86      324.05     20.62 o 
  -1  -7   6        2.53       -2.65      4.63 o 
   0  -7   6        8.83       15.96      6.99 o 
   1  -7   6      455.84      517.73     28.49 o 
   2  -7   6      468.66      464.28     26.70 o 
   3  -7   6       27.38       26.04      7.33 o 
   4  -7   6      379.31      352.20     21.89 o 
  -5  -6   6       82.79       77.76     15.32 o 
  -4  -6   6      113.74      116.77     16.87 o 
  -3  -6   6      663.51      639.93     24.36 o 
  -2  -6   6      856.64      819.08     36.50 o 
  -1  -6   6      459.82      445.72     24.12 o 
   0  -6   6      330.17      374.48     21.84 o 
   1  -6   6      732.82      817.78     37.46 o 
   2  -6   6      319.53      336.04     20.76 o 
   3  -6   6      149.78      149.62     12.97 o 
   4  -6   6       34.63       32.02      7.28 o 
   5  -6   6        5.14        4.93      5.74 o 
  -5  -5   6      194.29      224.93     23.61 o 
  -4  -5   6      176.29      152.10     18.07 o 
  -3  -5   6      378.22      385.07     16.59 o 
  -2  -5   6      183.22      174.48     12.92 o 
  -1  -5   6      154.81      118.58     10.62 o 
   0  -5   6       46.50       45.80      7.50 o 
   1  -5   6        5.41        2.79      4.00 o 
   2  -5   6      971.54      941.85     40.33 o 
   3  -5   6      174.49      169.97     12.97 o 
   4  -5   6      645.22      541.04     27.04 o 
   5  -5   6      144.56      131.30     10.54 o 
   6  -5   6        5.78       11.18     11.55 o 
  -5  -4   6        8.82        5.96      6.96 o 
  -4  -4   6      242.55      239.42     22.33 o 
  -3  -4   6        2.48        1.20      2.85 o 
  -2  -4   6        6.69        4.66      3.68 o 
  -1  -4   6      526.23      589.19     26.87 o 
   0  -4   6       81.63       77.79      8.58 o 
   1  -4   6     1221.91     1148.40     45.89 o 
   2  -4   6      556.42      496.86     24.07 o 
   3  -4   6       86.96       70.18      6.60 o 
   4  -4   6      382.03      364.52     21.90 o 
   5  -4   6       63.38       57.17      7.33 o 
   6  -4   6      115.39      133.05     21.28 o 
  -6  -3   6        1.70        3.31      7.31 o 
  -5  -3   6      585.26      635.67     42.14 o 
  -4  -3   6      605.25      629.40     40.35 o 
  -3  -3   6      936.95      833.59     33.61 o 
  -2  -3   6        0.75       -0.32      2.34 o 
  -1  -3   6      451.74      431.26     20.67 o 
   0  -3   6      450.48      357.10     18.14 o 
   1  -3   6       28.86       24.37      5.05 o 
   2  -3   6     2455.37     1902.10    274.88 o 
   3  -3   6     2473.48     2229.76     63.99 o 
   4  -3   6      596.19      580.38     21.80 o 
   5  -3   6      199.73      211.12     12.44 o 
   6  -3   6      332.90      367.49     30.84 o 
  -6  -2   6      312.07      370.34     31.31 o 
  -5  -2   6      300.28      296.72     25.77 o 
  -4  -2   6      629.19      660.26     41.41 o 
  -3  -2   6     2137.45     2120.69     60.20 o 
  -2  -2   6     3299.05     3198.25     88.04 o 
  -1  -2   6      466.52      477.59     21.30 o 
   0  -2   6        1.12        2.23      2.79 o 
   2  -2   6       10.11       14.13      3.16 o 
   3  -2   6      826.48      774.34     25.65 o 
   4  -2   6      126.91      117.41      8.48 o 
   5  -2   6      280.17      261.50     13.72 o 
   6  -2   6        2.36        0.83      9.24 o 
   7  -2   6       31.67       30.91     14.69 o 
  -6  -1   6       23.27       14.49      9.10 o 
  -5  -1   6      210.77      221.72     21.70 o 
  -4  -1   6      636.39      598.36     37.85 o 
  -3  -1   6      360.98      340.18     24.79 o 
  -2  -1   6     1525.83     1489.11     43.24 o 
  -1  -1   6     2482.18     2336.96     65.17 o 
   0  -1   6      615.96      560.95     23.78 o 
   1  -1   6    10580.35     9867.20    304.12 o 
   2  -1   6     2223.92     2178.36     69.59 o 
   3  -1   6       60.71       67.27      9.95 o 
   4  -1   6        6.53       10.47      3.97 o 
   5  -1   6       19.38       16.43      5.74 o 
   6  -1   6      231.23      230.50     23.66 o 
   7  -1   6      147.35      165.58     23.34 o 
  -6   0   6       82.51       83.35     15.30 o 
  -5   0   6      102.39       92.11     14.44 o 
  -3   0   6      122.91      130.65     13.90 o 
  -2   0   6      494.25      518.29     17.57 o 
  -1   0   6      302.81      297.10     11.55 o 
   0   0   6      214.72      215.03      8.30 o 
   1   0   6     1663.64     1620.49     58.64 o 
   2   0   6     2283.61     2370.71     66.04 o 
   3   0   6     1207.41     1191.79     36.05 o 
   4   0   6       48.40       58.25      6.07 o 
   5   0   6       71.88      102.39     23.71 o 
   6   0   6       47.54       48.30     13.83 o 
   7   0   6      109.98      107.72     19.64 o 
  -6   1   6      396.51      415.94     32.36 o 
  -5   1   6       56.69       43.79     16.82 o 
  -4   1   6        2.99        1.91      3.88 o 
  -3   1   6      239.78      256.28     23.08 o 
  -2   1   6      154.21      134.52      8.92 o 
  -1   1   6       22.94       27.46      2.77 o 
   0   1   6      105.07      134.73      5.44 o 
   1   1   6      468.82      516.47     16.84 o 
   2   1   6     4320.59     4340.13    116.12 o 
   3   1   6     1813.86     1932.71     55.25 o 
   4   1   6      455.36      477.63     18.08 o 
   5   1   6      720.83      761.83     26.52 o 
   6   1   6      342.73      287.82     26.40 o 
   7   1   6        4.17       20.79     13.09 o 
  -6   2   6       75.74       57.89     11.71 o 
  -5   2   6        7.90       13.96      5.94 o 
  -4   2   6     1137.72     1219.26     46.78 o 
  -3   2   6      178.26      190.44     16.84 o 
  -2   2   6      238.74      226.32     11.24 o 
  -1   2   6      954.79     1095.36     27.36 o 
   0   2   6      104.98      138.46      5.65 o 
   1   2   6     1213.19     1258.61     30.64 o 
   2   2   6      826.84      910.71     27.83 o 
   3   2   6       33.51       24.22      4.15 o 
   4   2   6       41.97       41.29      5.28 o 
   5   2   6      412.00      390.21     16.29 o 
   6   2   6      291.69      349.47     29.57 o 
   7   2   6     1084.93     1107.63     66.95 o 
  -6   3   6      161.77      144.49     25.73 o 
  -5   3   6      413.85      398.27     60.41 o 
  -4   3   6     1754.63     1037.37     58.86 o 
  -3   3   6       49.38       36.33      7.01 o 
  -2   3   6     1120.16     1255.31     31.43 o 
  -1   3   6      132.45      123.05      5.55 o 
   0   3   6      230.21      309.14      9.65 o 
   1   3   6      317.60      343.83     12.50 o 
   2   3   6     6608.58     7168.52    190.03 o 
   3   3   6      198.84      245.66     10.86 o 
   4   3   6      141.67      160.31      9.00 o 
   5   3   6      187.69      163.42      9.68 o 
   6   3   6     1862.17     1790.98     93.70 o 
   7   3   6      572.50      555.75     42.63 o 
  -6   4   6       34.84       39.67      9.42 o 
  -5   4   6      337.87      402.21     30.01 o 
  -4   4   6      251.53      221.11     42.95 o 
  -3   4   6     1411.94     1367.74     52.48 o 
  -2   4   6     2125.51     2082.73     49.77 o 
  -1   4   6     4101.64     4589.66    104.69 o 
   0   4   6     4415.64     4842.41    109.52 o 
   1   4   6      564.16      559.75     20.09 o 
   2   4   6     3317.07     3469.60     94.36 o 
   3   4   6      695.33      664.43     22.28 o 
   4   4   6      202.71      187.06     15.31 o 
   5   4   6        4.59        4.51      3.45 o 
   6   4   6       97.18      118.12     19.59 o 
   7   4   6       89.85       64.21     17.65 o 
  -6   5   6       22.30       21.03      7.89 o 
  -5   5   6       13.71        8.51      5.94 o 
  -4   5   6       47.66       46.12      8.07 o 
  -3   5   6      451.47      442.93     21.06 o 
  -2   5   6       52.93       76.78     18.88 o 
  -1   5   6     3632.05     4016.20     92.03 o 
   0   5   6     1210.56     1533.01     37.22 o 
   1   5   6       26.47       44.04      4.48 o 
   2   5   6     4014.88     3960.65    107.16 o 
   3   5   6       43.70       48.73      5.29 o 
   4   5   6       81.92       80.77      6.78 o 
   5   5   6      144.47      159.84     17.77 o 
   6   5   6      140.19      144.62     20.69 o 
   7   5   6       79.38       98.75     19.54 o 
  -6   6   6       16.65       15.91     13.14 o 
  -5   6   6      360.20      219.07     25.74 o 
  -4   6   6      478.49      479.61     46.16 o 
  -3   6   6      823.42      855.96     34.50 o 
  -2   6   6       58.20       55.35      6.73 o 
  -1   6   6      119.26      121.43     13.12 o 
   0   6   6       63.69       61.44      9.83 o 
   1   6   6     1204.21     1222.44     61.09 o 
   2   6   6     2861.70     2980.40    136.73 o 
   3   6   6     1143.40     1107.21     57.17 o 
   4   6   6       18.31       19.42      9.19 o 
   5   6   6       46.96       46.65     12.23 o 
   6   6   6     1269.09     1428.49     78.33 o 
   7   6   6      320.40      302.23     30.08 o 
  -6   7   6       83.94        9.07     12.14 o 
  -5   7   6      180.58       88.58     18.75 o 
  -4   7   6      464.06      525.08     38.12 o 
  -3   7   6      408.77      266.88     24.39 o 
  -2   7   6      105.33      111.18     14.46 o 
  -1   7   6     1044.84     1054.87     55.70 o 
   0   7   6      385.41      423.32     27.78 o 
   1   7   6       44.94       63.86     10.59 o 
   2   7   6      555.02      654.33     38.51 o 
   3   7   6      331.50      376.25     25.72 o 
   4   7   6       19.42       14.93      9.07 o 
   5   7   6      416.42      431.21     32.51 o 
   6   7   6       58.87       71.19     16.57 o 
   7   7   6       47.35       52.22     17.01 o 
  -5   8   6       16.22        7.72     11.60 o 
  -4   8   6      111.69       99.76     16.72 o 
  -3   8   6      790.36      501.45     36.36 o 
  -2   8   6       35.22       29.88      9.83 o 
  -1   8   6     1364.36     1456.49     74.06 o 
   0   8   6      863.56      851.51     47.68 o 
   1   8   6      294.05      299.71     23.31 o 
   2   8   6      255.70      284.24     23.22 o 
   3   8   6      186.79      182.60     12.81 o 
   4   8   6       54.84       48.57     11.94 o 
   5   8   6        0.64        4.24      8.83 o 
   6   8   6        3.10        7.77      9.63 o 
   7   8   6      278.99      323.93     32.24 o 
  -5   9   6        7.63       -6.84      9.76 o 
  -4   9   6       87.34       73.03     15.76 o 
  -3   9   6       35.53       19.61     10.66 o 
  -2   9   6      124.91       92.77     15.30 o 
  -1   9   6       57.06       66.59     12.65 o 
   0   9   6      204.26      212.97     19.76 o 
   1   9   6     2842.13     3116.83    145.94 o 
   2   9   6     5657.81     6093.40    272.18 o 
   3   9   6     2922.94     2970.54    140.62 o 
   4   9   6      114.01      128.27     16.01 o 
   5   9   6      275.07      228.05     22.68 o 
   6   9   6       17.93       24.00     12.82 o 
   7   9   6        1.87       -2.43     10.84 o 
  -5  10   6       33.70       29.52     15.18 o 
  -4  10   6      237.35      280.24     28.05 o 
  -3  10   6       47.58       28.17     11.79 o 
  -2  10   6       22.30       19.91     10.20 o 
  -1  10   6      192.17      196.23     20.13 o 
   0  10   6     2603.83     2785.35    133.02 o 
   1  10   6      406.24      464.58     33.19 o 
   2  10   6      517.05      575.63     38.07 o 
   3  10   6      914.01     1037.63     59.30 o 
   4  10   6       10.01        2.72      7.65 o 
   5  10   6      157.56      186.66     20.76 o 
   6  10   6      143.21      137.49     20.99 o 
  -4  11   6      360.48      439.40     37.14 o 
  -3  11   6      208.44       70.16     15.76 o 
  -2  11   6      243.54      234.59     24.10 o 
  -1  11   6       37.00       42.85     12.06 o 
   0  11   6      546.42      543.37     37.39 o 
   1  11   6      321.50      312.99     26.97 o 
   2  11   6      208.04      257.12     24.37 o 
   3  11   6        2.67        5.17      8.36 o 
   4  11   6       59.61       55.99     13.93 o 
   5  11   6      215.74      211.25     22.78 o 
   6  11   6      348.62      348.81     31.23 o 
  -4  12   6       84.14      105.84     20.64 o 
  -3  12   6      109.25       41.21     14.19 o 
  -2  12   6      275.00      275.78     27.29 o 
  -1  12   6        5.12       10.57      9.00 o 
   0  12   6      222.68      246.53     24.07 o 
   1  12   6        1.17        3.36      8.26 o 
   2  12   6        1.40        1.94      8.02 o 
   3  12   6       61.74       75.26     15.67 o 
   4  12   6        4.55       12.75     10.39 o 
   5  12   6       18.71        6.18     10.22 o 
  -3  13   6      138.59       57.69     16.38 o 
  -2  13   6        8.15       10.22      4.96 o 
  -1  13   6       16.40       28.95     12.06 o 
   0  13   6      672.17      594.44     41.73 o 
   1  13   6      193.42      195.64     22.09 o 
   2  13   6      579.44      683.21     46.24 o 
   3  13   6      141.33      142.29     20.91 o 
   4  13   6      105.00       97.01     18.26 o 
   5  13   6       51.88       61.12     16.18 o 
  -2  14   6       12.14       16.95      8.23 o 
  -1  14   6        1.38       -1.05      7.20 o 
   0  14   6      144.05      180.61     22.04 o 
   1  14   6      362.84      413.39     33.83 o 
   2  14   6       94.78      134.67     20.69 o 
   3  14   6      120.77      111.30     19.83 o 
   4  14   6       36.61       34.98     14.05 o 
  -1  15   6        0.03       -2.14      4.27 o 
   0  15   6       13.79       15.46      5.83 o 
   1  15   6      150.04      168.67     22.04 o 
   2  15   6      286.32      350.21     32.14 o 
   3  15   6      212.83      244.89     27.34 o 
  -2  -9   7       28.75       35.38      9.66 o 
  -1  -9   7       36.89       35.99     10.05 o 
   0  -9   7       81.87       86.79     13.58 o 
   1  -9   7      150.80      185.81     18.24 o 
   2  -9   7      102.25      131.70     16.40 o 
  -3  -8   7      485.65      482.96     22.38 o 
  -2  -8   7      414.23      406.91     24.98 o 
  -1  -8   7      295.81      293.92     21.08 o 
   0  -8   7      115.17      135.82     15.25 o 
   1  -8   7       26.04       19.44      8.43 o 
   2  -8   7       31.05       32.73      9.51 o 
   3  -8   7        4.02       10.03      7.16 o 
  -4  -7   7      186.81      208.36     23.41 o 
  -3  -7   7      318.31      313.30     16.51 o 
  -2  -7   7      538.36      599.34     30.69 o 
  -1  -7   7       29.84       37.04      8.48 o 
   0  -7   7      176.42      174.36     15.25 o 
   1  -7   7      475.85      468.18     27.21 o 
   2  -7   7       70.10       50.21      9.83 o 
   3  -7   7      423.24      403.78     24.37 o 
   4  -7   7      142.87      156.07     14.83 o 
  -4  -6   7       11.84       11.89      8.43 o 
  -3  -6   7       82.05       80.44      8.21 o 
  -2  -6   7      267.58      261.27     17.68 o 
  -1  -6   7       19.79       24.83      6.91 o 
   0  -6   7      537.76      560.04     28.90 o 
   1  -6   7      210.55      213.48     16.55 o 
   2  -6   7     2432.03     2356.61     89.09 o 
   3  -6   7      169.92      155.65     13.51 o 
   4  -6   7       73.06       68.33      9.90 o 
   5  -6   7        1.57        2.60      5.66 o 
  -5  -5   7        1.66       -0.44      7.09 o 
  -4  -5   7       46.42       41.21     11.57 o 
  -3  -5   7        2.29        2.60      3.40 o 
  -2  -5   7        7.58        7.82      5.05 o 
  -1  -5   7       52.74       51.24      7.94 o 
   0  -5   7      114.36      112.11     10.74 o 
   1  -5   7      550.57      527.29     26.82 o 
   2  -5   7        3.27        8.92      4.95 o 
   3  -5   7       28.09       29.81      7.09 o 
   4  -5   7      263.29      250.70     16.89 o 
   5  -5   7      235.53      212.94     16.45 o 
  -5  -4   7      297.52      327.78     29.22 o 
  -4  -4   7        8.79        3.82      6.47 o 
  -3  -4   7      249.72      259.14     12.79 o 
  -2  -4   7      432.36      415.96     17.28 o 
  -1  -4   7       32.26       33.17      6.45 o 
   0  -4   7      123.68      110.22     10.35 o 
   1  -4   7      136.30      117.58     10.54 o 
   2  -4   7       23.16       17.77      5.34 o 
   3  -4   7        8.89        0.71      3.95 o 
   4  -4   7      253.97      215.25     15.52 o 
   5  -4   7      137.06      140.92     13.41 o 
   6  -4   7      252.27      270.88     27.43 o 
  -5  -3   7       56.20       71.91     14.32 o 
  -4  -3   7        1.91        7.43      7.01 o 
  -3  -3   7     1206.88     1098.68     60.51 o 
  -2  -3   7      589.10      540.53     19.88 o 
  -1  -3   7        3.88        2.45      3.11 o 
   0  -3   7      193.46      168.06     11.67 o 
   1  -3   7      603.81      521.99     24.37 o 
   2  -3   7      802.45      778.26     33.39 o 
   3  -3   7       24.80       25.45      5.93 o 
   4  -3   7       41.88       33.23      7.85 o 
   5  -3   7      117.90      107.65      9.49 o 
   6  -3   7      113.78      110.52     19.42 o 
  -6  -2   7        4.59        5.49      7.99 o 
  -5  -2   7       57.41       71.34     14.00 o 
  -4  -2   7      502.55      497.26     34.81 o 
  -3  -2   7      988.92      925.72     52.37 o 
  -2  -2   7      459.69      444.16     16.91 o 
  -1  -2   7     2479.37     2434.83     69.13 o 
   0  -2   7     1631.68     1453.25     54.50 o 
   1  -2   7     1518.29     1380.69     52.39 o 
   2  -2   7     1174.58     1062.67     32.56 o 
   3  -2   7      220.95      213.53     16.99 o 
   4  -2   7       90.87       79.44      7.48 o 
   5  -2   7        1.59       -1.54      4.01 o 
   6  -2   7      390.21      342.88     29.98 o 
  -6  -1   7       53.35       61.46     14.34 o 
  -5  -1   7      283.16      257.02     24.20 o 
  -4  -1   7       73.19       86.76     13.61 o 
  -3  -1   7        6.90       14.12      6.74 o 
  -2  -1   7      120.58      124.12      7.86 o 
  -1  -1   7       38.42       34.30      4.34 o 
   0  -1   7      104.61       88.50      7.80 o 
   1  -1   7     1374.52     1100.93     84.37 o 
   2  -1   7      445.03      415.11     15.51 o 
   3  -1   7     2329.15     2249.92     64.49 o 
   4  -1   7      299.54      314.29     14.44 o 
   5  -1   7      206.52      213.48     14.56 o 
   6  -1   7       41.64       48.69     13.88 o 
   7  -1   7       11.34       17.23     12.38 o 
  -6   0   7      122.76      126.77     18.48 o 
  -5   0   7      357.12      357.42     29.25 o 
  -4   0   7      125.70      144.52     16.72 o 
  -3   0   7      617.53      632.07     38.24 o 
  -2   0   7       54.07       48.92      4.76 o 
  -1   0   7      216.20      228.93     10.19 o 
   0   0   7       99.53       82.65      5.84 o 
   1   0   7      693.73      710.03     22.44 o 
   2   0   7     1502.38     1543.38     44.76 o 
   3   0   7      479.07      447.95     17.06 o 
   4   0   7       41.74       43.82      5.85 o 
   5   0   7       57.88       69.06      7.58 o 
   6   0   7      146.41      128.56     19.05 o 
   7   0   7      209.59      209.29     24.91 o 
  -6   1   7       80.33       95.42     16.33 o 
  -5   1   7     1253.27     1405.13     75.88 o 
  -4   1   7     1435.27     1485.83     77.40 o 
  -3   1   7       29.04       23.59      5.29 o 
  -2   1   7      702.30      704.89     47.20 o 
  -1   1   7      212.42      233.67     10.18 o 
   0   1   7       85.58      105.36      8.40 o 
   1   1   7     1260.78     1307.21     38.06 o 
   2   1   7       52.46       50.94      5.47 o 
   3   1   7      204.45      224.44     10.76 o 
   4   1   7       53.04       54.92      6.25 o 
   5   1   7      174.05      199.37     12.18 o 
   6   1   7       36.22       52.19     14.71 o 
   7   1   7      382.99      367.71     33.00 o 
  -6   2   7       28.08       28.36     10.93 o 
  -5   2   7       34.04       31.65      7.82 o 
  -4   2   7        7.25        2.42      4.66 o 
  -3   2   7        9.49       10.60      4.50 o 
  -2   2   7       65.19       63.90      4.41 o 
  -1   2   7      540.30      582.29     28.13 o 
   0   2   7     1312.18     1416.26     34.73 o 
   1   2   7      350.54      352.15     12.82 o 
   2   2   7      119.80      163.89      8.38 o 
   3   2   7     1361.88     1299.26     38.85 o 
   4   2   7      180.12      159.20      9.36 o 
   5   2   7       43.81       60.48      6.96 o 
   6   2   7       96.05      101.62     18.36 o 
   7   2   7       51.68       59.52     17.55 o 
  -6   3   7      239.52      224.52     22.70 o 
  -5   3   7      163.30      159.03     29.84 o 
  -4   3   7       50.48       30.67     14.43 o 
  -3   3   7        0.50       -1.43      3.13 o 
  -2   3   7     1890.56     2014.85     56.75 o 
  -1   3   7      154.65      177.18      7.19 o 
   0   3   7     4569.75     4933.07    112.45 o 
   1   3   7     2711.08     2632.29     72.12 o 
   2   3   7     5174.15     5335.41    155.98 o 
   3   3   7     1964.51     1940.86     55.68 o 
   4   3   7     1786.31     1779.11     52.26 o 
   5   3   7        5.68        4.64      3.87 o 
   6   3   7      167.00      168.35     20.74 o 
   7   3   7       74.05       72.93     18.48 o 
  -6   4   7       11.14        8.07      7.18 o 
  -5   4   7      145.54      122.92     35.35 o 
  -4   4   7      492.92      301.10     28.02 o 
  -3   4   7       16.58       11.71      4.80 o 
  -2   4   7     1398.21     1496.64     37.13 o 
  -1   4   7      709.90      778.96     20.94 o 
   0   4   7     1592.12     1604.87     38.92 o 
   1   4   7      482.16      514.36     14.54 o 
   2   4   7     3251.91     3402.88     92.51 o 
   3   4   7     3167.76     3126.21     94.42 o 
   4   4   7      230.59      230.46     11.48 o 
   5   4   7       61.88       67.45      6.91 o 
   6   4   7      333.17      331.60     28.78 o 
   7   4   7      234.19      198.73     24.69 o 
  -6   5   7       24.95       21.15      8.45 o 
  -5   5   7      924.11      932.00     54.55 o 
  -4   5   7      640.76      443.74     35.47 o 
  -3   5   7        4.46        6.26      4.63 o 
  -2   5   7      303.20      276.71     14.78 o 
  -1   5   7      286.34      322.46     10.72 o 
   0   5   7      720.18      728.10     19.64 o 
   1   5   7      544.42      565.88     19.31 o 
   2   5   7       55.56       47.19      4.92 o 
   3   5   7        0.93        0.09      2.71 o 
   4   5   7      619.96      600.32     21.74 o 
   5   5   7       98.01      105.62      8.53 o 
   6   5   7      799.75      794.58     50.09 o 
   7   5   7      444.42      433.59     36.46 o 
  -6   6   7        9.82       12.10      7.62 o 
  -4   6   7      539.55      478.06     93.98 o 
  -3   6   7      124.87      133.40     11.18 o 
  -2   6   7      102.99      117.09      9.44 o 
  -1   6   7      718.14      682.07     26.63 o 
   0   6   7     1641.16     1667.83     66.93 o 
   1   6   7     1604.52     1796.83     51.75 o 
   2   6   7      468.40      491.79     18.15 o 
   3   6   7        7.42        7.38      3.30 o 
   4   6   7       88.33       99.74      8.97 o 
   5   6   7       18.37       20.35     10.98 o 
   6   6   7       74.25      102.06     18.75 o 
   7   6   7      311.05      318.27     31.43 o 
  -4   7   7      130.23      100.00     17.19 o 
  -3   7   7       19.49       23.07     10.49 o 
  -2   7   7       48.90       31.18      9.63 o 
  -1   7   7      828.92      884.31     48.69 o 
   0   7   7       65.82       97.89     12.48 o 
   1   7   7      606.72      563.47     34.03 o 
   2   7   7       28.47       28.59      8.78 o 
   3   7   7      733.02      739.03     42.00 o 
   4   7   7     1312.43     1186.25     63.42 o 
   5   7   7      146.82      163.62     19.34 o 
   6   7   7        7.90       16.72     12.70 o 
   7   7   7        3.25        4.44     12.75 o 
  -5   8   7      431.64      272.03     30.79 o 
  -4   8   7        0.74       -1.47      7.23 o 
  -3   8   7       45.09       23.46     10.71 o 
  -2   8   7        0.25       -0.66      6.47 o 
  -1   8   7       42.44       60.16     11.52 o 
   0   8   7      480.91      544.03     34.47 o 
   1   8   7      396.38      437.02     29.84 o 
   2   8   7        9.95       14.59      7.99 o 
   3   8   7      716.51      717.07     43.56 o 
   4   8   7      568.73      559.53     36.38 o 
   5   8   7       40.59       56.26     14.32 o 
   6   8   7      416.86      380.90     32.66 o 
   7   8   7      529.01      589.34     45.70 o 
  -5   9   7       96.23       55.33     17.55 o 
  -4   9   7      321.00      362.27     32.04 o 
  -3   9   7       11.53       10.39      9.19 o 
  -2   9   7      474.43      462.59     33.46 o 
  -1   9   7       20.00       20.32      9.00 o 
   0   9   7       14.71        6.96      7.09 o 
   1   9   7        1.92        2.50      6.37 o 
   2   9   7      218.01      242.05     21.94 o 
   3   9   7     1440.67     1364.11     72.59 o 
   4   9   7      486.08      494.61     34.13 o 
   5   9   7      395.88      373.35     30.03 o 
   6   9   7      458.26      443.15     36.11 o 
   7   9   7      775.97      758.62     53.86 o 
  -5  10   7      323.89      253.45     30.38 o 
  -4  10   7     1141.12     1203.66     71.81 o 
  -3  10   7      228.20       85.46     17.01 o 
  -2  10   7      464.90      431.53     33.07 o 
  -1  10   7     1786.03     1929.20     97.06 o 
   0  10   7      270.29      324.15     26.55 o 
   1  10   7      180.68      191.93     20.45 o 
   2  10   7      742.14      766.66     46.97 o 
   3  10   7        1.13       11.13      8.75 o 
   4  10   7        0.88       -2.70      7.97 o 
   5  10   7       54.67       47.73     13.21 o 
   6  10   7       36.28       45.75     15.08 o 
  -4  11   7      406.35      483.28     39.59 o 
  -3  11   7       55.52       38.32     13.39 o 
  -2  11   7      309.05      292.52     27.24 o 
  -1  11   7      491.06      591.94     39.96 o 
   0  11   7       36.02       45.31     12.65 o 
   1  11   7      542.92      629.79     42.12 o 
   2  11   7        6.71        8.51      9.02 o 
   3  11   7      229.33      238.42     24.20 o 
   4  11   7       79.23       84.97     16.33 o 
   5  11   7        7.27        2.55      8.65 o 
   6  11   7      211.73      207.50     24.37 o 
  -4  12   7        0.57        3.02     10.20 o 
  -3  12   7        6.73        1.86      9.83 o 
  -2  12   7       73.21       69.13     15.47 o 
  -1  12   7      201.71      236.21     23.88 o 
   0  12   7     1566.69     1595.15     85.27 o 
   1  12   7      491.86      573.35     40.52 o 
   2  12   7      503.47      604.68     42.49 o 
   3  12   7       40.43       47.95     13.56 o 
   4  12   7       59.08       58.13     15.30 o 
   5  12   7        6.62        8.73     10.52 o 
   6  12   7        1.16       -1.27      9.56 o 
  -3  13   7      122.06       31.70     14.29 o 
  -2  13   7       48.73       46.14     14.61 o 
  -1  13   7        0.09        2.92      8.51 o 
   0  13   7       29.54       19.12     11.03 o 
   1  13   7       97.07       86.69     16.92 o 
   2  13   7      237.75      289.66     28.29 o 
   3  13   7       69.80       93.80     18.17 o 
   4  13   7      505.41      485.14     38.17 o 
   5  13   7       45.25       38.61     14.86 o 
  -2  14   7       14.64        9.02      5.18 o 
  -1  14   7       10.62       26.28     12.63 o 
   0  14   7       33.53       14.91     11.47 o 
   1  14   7       10.02       11.40     10.59 o 
   2  14   7      120.95      146.95     22.21 o 
   3  14   7       10.51        9.32     11.25 o 
   4  14   7       45.29       67.57     16.94 o 
  -1  15   7      122.84      133.98     11.57 o 
   0  15   7      680.48      772.77     52.39 o 
   1  15   7      297.53      298.38     29.79 o 
   2  15   7      206.28      228.17     26.33 o 
   3  15   7        4.73        8.02     11.77 o 
  -2  -8   8      185.57      139.79     14.86 o 
  -1  -8   8      214.72      218.19     18.51 o 
   0  -8   8       34.56       22.51      8.09 o 
   1  -8   8      643.66      730.94     38.42 o 
   2  -8   8      387.55      456.31     28.63 o 
  -3  -7   8       24.46       18.12      9.95 o 
  -2  -7   8      263.38      297.94     20.30 o 
  -1  -7   8        0.78       -1.94      5.03 o 
   0  -7   8      390.63      446.39     26.75 o 
   1  -7   8      309.78      293.26     21.26 o 
   2  -7   8      550.58      490.51     28.22 o 
   3  -7   8       39.09       35.30      8.53 o 
  -3  -6   8      130.93      115.96     17.77 o 
  -2  -6   8       43.34       39.32      8.21 o 
  -1  -6   8        0.15        0.42      4.56 o 
   0  -6   8      108.90       98.92     11.62 o 
   1  -6   8      201.17      172.98     15.25 o 
   2  -6   8      650.48      611.57     31.26 o 
   3  -6   8       29.71       20.18      7.26 o 
   4  -6   8      298.95      253.49     18.61 o 
  -4  -5   8      186.65      199.80     22.19 o 
  -3  -5   8      198.94      210.25     22.02 o 
  -2  -5   8      822.73      746.66     27.40 o 
  -1  -5   8       22.26       19.00      6.13 o 
   0  -5   8       31.65       24.10      6.42 o 
   1  -5   8      261.59      249.42     16.96 o 
   2  -5   8       78.17       62.76      9.49 o 
   3  -5   8      117.03      101.25     11.20 o 
   4  -5   8       57.64       48.57      8.90 o 
   5  -5   8        0.71        5.71      5.66 o 
  -4  -4   8        2.88       -2.28      6.06 o 
  -3  -4   8       60.47       41.46     10.96 o 
  -2  -4   8      110.51      133.18     12.48 o 
  -1  -4   8       99.21      104.49     10.15 o 
   0  -4   8      268.99      214.56     14.81 o 
   1  -4   8      279.44      255.16     16.18 o 
   2  -4   8     1007.14      893.04     38.78 o 
   3  -4   8        0.70        2.50      4.58 o 
   4  -4   8       30.49       24.10      6.96 o 
   5  -4   8        2.00       -0.12      5.12 o 
  -5  -3   8        0.52       -4.88      5.81 o 
  -4  -3   8      181.61      188.94     20.84 o 
  -3  -3   8       25.14       36.65      9.90 o 
  -2  -3   8        4.50        2.02      3.05 o 
  -1  -3   8       44.39       36.06      6.50 o 
   0  -3   8       54.60       46.07      6.96 o 
   1  -3   8     2255.15     1929.57     71.91 o 
   2  -3   8     2771.95     2436.19     88.77 o 
   3  -3   8      394.98      341.87     19.78 o 
   4  -3   8      312.42      255.01     17.19 o 
   5  -3   8      154.36      160.78     14.34 o 
  -5  -2   8      141.71      148.98     19.29 o 
  -4  -2   8      162.31      161.73     18.90 o 
  -3  -2   8       16.92       19.34      7.87 o 
  -2  -2   8       18.92       17.84      4.07 o 
  -1  -2   8       95.08       90.67      7.09 o 
   0  -2   8       44.02       43.00      6.50 o 
   1  -2   8      819.84      732.22     31.87 o 
   2  -2   8     1008.00      944.67     39.42 o 
   3  -2   8      591.78      526.63     25.86 o 
   4  -2   8        5.90        4.62      4.05 o 
   5  -2   8      295.27      300.60     15.52 o 
   6  -2   8      740.33      689.29     45.84 o 
  -5  -1   8      425.44      460.46     35.03 o 
  -4  -1   8      105.62      120.99     16.28 o 
  -3  -1   8      255.22      261.66     22.55 o 
  -2  -1   8      105.08       97.40     10.35 o 
  -1  -1   8     1165.10     1165.91     36.11 o 
   0  -1   8        0.52       -2.72      2.79 o 
   1  -1   8        9.26        7.21      4.14 o 
   2  -1   8      174.40      180.58     12.60 o 
   3  -1   8        0.77        3.47      3.29 o 
   4  -1   8      166.93      166.17     10.49 o 
   5  -1   8     1252.38     1263.55     43.70 o 
   6  -1   8     1111.79     1095.81     63.57 o 
  -5   0   8      125.25      119.07     17.23 o 
  -3   0   8      427.84      429.59     29.96 o 
  -2   0   8      464.93      484.85     17.85 o 
  -1   0   8      881.46      923.11     29.30 o 
   0   0   8       54.15       54.35      5.24 o 
   1   0   8      536.66      562.69     25.55 o 
   2   0   8     1833.08     1775.44     98.54 o 
   3   0   8      445.30      459.24     17.73 o 
   4   0   8       10.65        4.87      3.91 o 
   5   0   8       19.84       16.82      5.54 o 
   6   0   8        0.47        1.18      9.98 o 
   7   0   8       64.80       71.44     18.31 o 
  -6   1   8        1.62       -2.75      6.47 o 
  -5   1   8        0.29       -0.05      6.64 o 
  -4   1   8      143.48      156.41     18.04 o 
  -3   1   8     1131.21     1217.46     64.50 o 
  -2   1   8      852.36      932.45     29.42 o 
  -1   1   8       21.53       20.23      3.68 o 
   0   1   8      107.63      105.21      5.76 o 
   1   1   8      831.75      806.97     25.78 o 
   2   1   8       22.42       23.22      4.46 o 
   3   1   8      686.13      676.22     23.37 o 
   4   1   8      226.97      241.53     12.55 o 
   5   1   8      183.25      186.32     11.91 o 
   6   1   8       55.80       59.65     15.13 o 
   7   1   8        0.50        4.95     11.96 o 
  -6   2   8      270.95      320.18     28.98 o 
  -5   2   8       35.37       34.05     10.64 o 
  -4   2   8      152.17      169.77     18.75 o 
  -3   2   8      165.88      142.85     15.96 o 
  -2   2   8       30.96       25.57      3.70 o 
  -1   2   8       31.21       28.28      3.37 o 
   0   2   8      662.90      694.24     21.08 o 
   1   2   8      535.01      529.42     28.00 o 
   2   2   8      887.27      869.53     23.10 o 
   3   2   8      106.43      141.91      8.78 o 
   4   2   8      112.13      119.29      8.61 o 
   5   2   8     1085.67     1133.88     58.92 o 
   6   2   8      401.58      397.60     32.24 o 
   7   2   8      144.96      188.53     25.91 o 
  -6   3   8       17.79       25.03     10.71 o 
  -5   3   8        4.54        8.95      8.11 o 
  -3   3   8      408.55      415.81     64.93 o 
  -2   3   8       97.25      107.39      6.16 o 
  -1   3   8      217.83      218.88      8.52 o 
   0   3   8      321.70      296.86     10.08 o 
   1   3   8      631.71      615.53     17.20 o 
   2   3   8     1263.19     1316.95     39.35 o 
   3   3   8      443.09      427.92     16.79 o 
   4   3   8      601.36      577.49     21.42 o 
   5   3   8      526.70      520.00     20.63 o 
   6   3   8      872.38      842.19     52.27 o 
   7   3   8      137.09      136.85     22.58 o 
  -6   4   8       46.97       43.61     12.38 o 
  -5   4   8      479.65      447.27     45.80 o 
  -4   4   8      481.86      233.49     25.03 o 
  -3   4   8     1076.27     1080.34    144.01 o 
  -2   4   8      629.55      657.14     26.78 o 
  -1   4   8      524.62      568.81     16.59 o 
   0   4   8     2141.18     2200.16     52.70 o 
   1   4   8       55.69       55.75      4.03 o 
   2   4   8       91.10       97.43      6.74 o 
   3   4   8        7.96       13.10      3.73 o 
   4   4   8     1266.48     1240.82     39.01 o 
   5   4   8       44.06       47.64      6.47 o 
   6   4   8      245.96      239.13     24.22 o 
   7   4   8      250.88      217.53     25.45 o 
  -5   5   8       15.10        9.15      6.80 o 
  -4   5   8      434.32      278.97     28.29 o 
  -3   5   8      561.21      538.71     33.21 o 
  -2   5   8        7.45        5.65      2.96 o 
  -1   5   8      181.50      186.13      7.76 o 
   0   5   8     8035.44     8360.08    188.55 o 
   1   5   8     1039.22     1099.68     28.03 o 
   2   5   8      876.51      799.97     26.22 o 
   3   5   8        7.64       14.78      3.92 o 
   4   5   8        0.50        4.06      5.65 o 
   5   5   8        3.07        2.69      3.71 o 
   6   5   8      132.19      135.28     20.40 o 
   7   5   8       22.93       16.18     12.94 o 
  -5   6   8        0.51        1.33      5.48 o 
  -4   6   8       20.42       18.96      6.53 o 
  -3   6   8      241.17      237.64     15.49 o 
  -2   6   8        0.89       -0.19      3.50 o 
  -1   6   8      811.67      902.84     24.29 o 
   0   6   8     2118.19     2169.12     52.27 o 
   1   6   8     1922.30     1890.58     54.39 o 
   2   6   8     2407.97     2455.83     69.83 o 
   3   6   8      479.12      484.39     18.31 o 
   4   6   8      349.47      343.09     15.21 o 
   5   6   8      450.90      467.73     19.36 o 
   6   6   8      180.09      157.12     20.62 o 
   7   6   8       44.36       77.45     19.44 o 
  -5   7   8      138.66      133.56     18.09 o 
  -4   7   8       58.99       56.79     21.38 o 
  -3   7   8        1.62        2.47      4.70 o 
  -2   7   8       99.19       57.93     11.96 o 
  -1   7   8        0.77        0.64      5.54 o 
   0   7   8       51.15       44.82      9.68 o 
   1   7   8      613.14      656.13     22.90 o 
   2   7   8      350.88      350.73     15.04 o 
   3   7   8      259.43      252.14     12.32 o 
   4   7   8      227.03      174.66     10.49 o 
   5   7   8       90.85       90.68     16.65 o 
   6   7   8      366.05      357.29     31.40 o 
   7   7   8       21.87       25.69     15.22 o 
  -5   8   8       21.96        7.97     11.72 o 
  -4   8   8       10.82       13.04      9.98 o 
  -3   8   8      888.03      449.96     34.91 o 
  -2   8   8       96.92       81.91     14.17 o 
  -1   8   8        9.84       12.04      7.97 o 
   0   8   8       76.68       84.29     13.14 o 
   1   8   8        0.17       -1.10      5.10 o 
   2   8   8       21.23       38.51     10.22 o 
   3   8   8       10.65        9.02      7.94 o 
   4   8   8       24.74       21.16      9.68 o 
   5   8   8      716.51      657.30     43.39 o 
   6   8   8      516.83      590.93     43.00 o 
   7   8   8      101.19      115.13     22.16 o 
  -5   9   8       41.20       14.73     14.39 o 
  -4   9   8      285.34      242.68     26.21 o 
  -3   9   8      536.88      248.98     25.18 o 
  -2   9   8        9.98       13.17      8.65 o 
  -1   9   8        3.11       10.74      8.07 o 
   0   9   8     1379.72     1548.50     79.46 o 
   1   9   8      945.12     1071.25     59.25 o 
   2   9   8      419.90      456.98     32.34 o 
   3   9   8      252.54      254.16     23.41 o 
   4   9   8       27.33       17.49      6.75 o 
   5   9   8       43.64       36.65     12.77 o 
   6   9   8        3.87        0.81      9.61 o 
   7   9   8      480.13      516.13     42.80 o 
  -4  10   8       65.31       63.13     15.37 o 
  -3  10   8      118.19       50.72     14.42 o 
  -2  10   8      182.88      160.63     19.47 o 
  -1  10   8      287.56      277.96     24.47 o 
   0  10   8     1915.68     1996.62    100.05 o 
   1  10   8     3104.15     3519.01    165.38 o 
   2  10   8       32.92       46.04     12.45 o 
   3  10   8        4.54        2.75      8.29 o 
   4  10   8        5.81        6.35      8.63 o 
   5  10   8      212.24      178.28     20.72 o 
   6  10   8        7.08        6.50      9.81 o 
  -4  11   8        0.22        3.29      9.34 o 
  -3  11   8        8.91        4.22      9.59 o 
  -2  11   8       61.76       60.46     14.91 o 
  -1  11   8        5.68       -1.74      7.45 o 
   0  11   8     2741.17     2899.84    140.21 o 
   1  11   8      670.19      782.23     49.23 o 
   2  11   8      151.54      154.89     19.71 o 
   3  11   8      326.76      318.76     28.49 o 
   4  11   8      769.13      714.47     47.41 o 
   5  11   8      643.60      544.99     40.40 o 
   6  11   8      158.36      191.47     23.46 o 
  -3  12   8      204.83       72.27     17.19 o 
  -2  12   8       21.44       16.11     11.13 o 
  -1  12   8      134.13      155.92     19.71 o 
   0  12   8       66.55       62.98     14.46 o 
   1  12   8        6.64       20.79     10.98 o 
   2  12   8      592.52      655.95     45.23 o 
   3  12   8       61.27       55.43     14.86 o 
   4  12   8       94.51       91.40     18.26 o 
   5  12   8      165.05      163.91     23.49 o 
  -3  13   8      168.41       44.01     15.57 o 
  -2  13   8       84.86       75.17     17.38 o 
  -1  13   8       67.87       89.88     17.46 o 
   0  13   8      178.48      157.32     20.67 o 
   1  13   8      193.43      246.26     25.89 o 
   2  13   8       19.55       34.69     13.88 o 
   3  13   8        0.05       -3.14      8.53 o 
   4  13   8      121.25      154.38     22.97 o 
   5  13   8       24.69       28.59     13.75 o 
  -2  14   8       39.94       35.60     14.61 o 
  -1  14   8       19.61       36.23     13.70 o 
   0  14   8      501.22      309.27     29.88 o 
   1  14   8      174.36      228.02     25.77 o 
   2  14   8       23.33       13.43     11.18 o 
   3  14   8        3.59       11.74     11.06 o 
   4  14   8       86.02       89.80     19.17 o 
  -1  15   8        7.96        9.32     11.55 o 
   0  15   8      136.34      181.17     25.32 o 
   1  15   8      559.93      592.13     45.04 o 
   2  15   8      288.35      359.33     33.93 o 
   3  15   8      119.72       90.07     19.66 o 
  -1  -7   9       14.52        9.88      6.77 o 
   0  -7   9        8.52        7.11      6.15 o 
   1  -7   9       33.23       24.74      8.63 o 
   2  -7   9      139.91      124.30     14.34 o 
  -3  -6   9      164.46      162.66     21.26 o 
  -2  -6   9      531.78      552.76     23.40 o 
  -1  -6   9      458.22      451.21     25.57 o 
   0  -6   9      451.60      410.37     24.25 o 
   1  -6   9      210.05      195.61     16.38 o 
   2  -6   9        0.44       -1.86      5.22 o 
   3  -6   9       31.13       30.11      8.16 o 
   4  -6   9       47.74       47.56      9.90 o 
  -3  -5   9       67.00       53.81     13.14 o 
  -2  -5   9      154.54      131.64      9.88 o 
  -1  -5   9      305.53      298.48     18.66 o 
   0  -5   9      275.34      261.02     17.48 o 
   1  -5   9        2.72        9.29      5.64 o 
   2  -5   9      297.24      242.83     17.75 o 
   3  -5   9      282.43      232.80     17.41 o 
   4  -5   9       65.63       59.92      9.93 o 
  -4  -4   9       79.49       71.91     14.78 o 
  -3  -4   9       32.65       35.52     10.79 o 
  -2  -4   9       48.74       44.19      6.34 o 
  -1  -4   9      233.50      223.51     15.47 o 
   0  -4   9       24.11       26.23      6.67 o 
   1  -4   9       14.02       16.79      5.86 o 
   2  -4   9      802.82      707.21     33.37 o 
   3  -4   9        1.85        0.20      4.73 o 
   4  -4   9      237.54      229.62     17.06 o 
   5  -4   9       40.10       26.31      7.87 o 
  -4  -3   9       84.29       99.44     16.57 o 
  -3  -3   9      150.57      131.50     16.92 o 
  -2  -3   9      298.05      287.87     20.89 o 
  -1  -3   9        0.27       -1.16      2.89 o 
   0  -3   9      422.13      362.00     20.13 o 
   1  -3   9       21.99       12.53      5.17 o 
   2  -3   9      197.47      184.83     14.37 o 
   3  -3   9      538.21      444.94     24.17 o 
   4  -3   9        4.90        2.48      5.15 o 
   5  -3   9       99.29      119.71     12.97 o 
  -5  -2   9      486.95      559.08     40.87 o 
  -4  -2   9       92.25      116.06     16.99 o 
  -3  -2   9      343.77      319.15     26.40 o 
  -2  -2   9      451.04      412.96     17.13 o 
  -1  -2   9      436.75      435.59     17.70 o 
   0  -2   9      140.43      136.06     11.08 o 
   1  -2   9       13.58       15.52      5.25 o 
   2  -2   9        7.86        1.13      4.12 o 
   3  -2   9       14.88       12.94      5.30 o 
   4  -2   9       35.50       48.05      8.41 o 
   5  -2   9      106.38      117.90     12.90 o 
  -5  -1   9       65.37       72.98     15.27 o 
  -4  -1   9       70.52       66.95     13.19 o 
  -3  -1   9        6.63        9.37      6.91 o 
  -2  -1   9       17.10       14.46      3.95 o 
  -1  -1   9     2270.96     2220.65     64.35 o 
   0  -1   9      782.03      766.35     26.07 o 
   1  -1   9      727.37      667.59     29.96 o 
   2  -1   9      581.40      490.49     24.71 o 
   3  -1   9      551.30      506.23     25.82 o 
   4  -1   9      316.50      292.65     18.93 o 
   5  -1   9       27.26       22.87      7.60 o 
   6  -1   9       42.95       48.32     14.86 o 
  -5   0   9       45.04       58.89     14.44 o 
  -4   0   9        0.26        0.76      5.98 o 
  -3   0   9       58.29       61.27     11.82 o 
  -2   0   9      811.30      853.68     28.35 o 
  -1   0   9     1599.83     1662.32     49.16 o 
   0   0   9     1163.55     1139.76     35.63 o 
   1   0   9     1926.47     1902.87     70.61 o 
   2   0   9      597.97      561.46     26.89 o 
   3   0   9     1326.66     1224.34     38.27 o 
   4   0   9      379.52      352.15     16.04 o 
   5   0   9       66.26       51.13      7.81 o 
   6   0   9       84.44       86.52     17.87 o 
  -5   1   9      574.02      667.98     45.23 o 
  -4   1   9      100.83      101.86     15.45 o 
  -3   1   9      138.15      165.90     17.63 o 
  -2   1   9       36.76       36.93      7.17 o 
  -1   1   9       10.87        7.10      3.22 o 
   0   1   9      164.72      155.62      8.87 o 
   1   1   9      458.84      489.52     18.00 o 
   2   1   9      626.98      653.73     22.68 o 
   3   1   9     1266.48     1210.05     38.00 o 
   4   1   9       83.23       80.01     10.27 o 
   5   1   9      187.24      203.10     12.78 o 
   6   1   9      273.76      285.93     26.99 o 
   7   1   9      304.12      278.40     29.22 o 
  -5   2   9      282.02      308.19     27.68 o 
  -4   2   9      636.87      723.88     45.58 o 
  -3   2   9      493.47      526.26     34.91 o 
  -2   2   9      158.04      181.21      9.89 o 
  -1   2   9     1302.59     1432.20     42.62 o 
   0   2   9      206.70      254.35      9.51 o 
   1   2   9        6.80        5.70      2.36 o 
   2   2   9       68.83       79.30      8.76 o 
   3   2   9       34.46       33.05      8.38 o 
   4   2   9       27.88       39.84     10.08 o 
   5   2   9      210.45      207.67     13.09 o 
   6   2   9      227.57      217.65     23.44 o 
   7   2   9      516.41      458.57     37.85 o 
  -5   3   9      142.86      153.10     19.34 o 
  -4   3   9       18.28       28.29      9.81 o 
  -3   3   9      284.33      286.17     23.68 o 
  -2   3   9     1287.72     1443.84     36.83 o 
  -1   3   9     1584.86     1672.90     41.57 o 
   0   3   9     1147.83     1263.60     32.30 o 
   1   3   9     1384.32     1478.38     36.96 o 
   2   3   9       34.77       36.49      9.17 o 
   3   3   9      457.31      449.94     17.81 o 
   4   3   9       43.36       53.19      6.70 o 
   5   3   9       33.78       49.90      7.10 o 
   6   3   9      267.02      260.61     17.12 o 
   7   3   9      165.07      134.27     21.99 o 
  -5   4   9        1.99       10.10      8.38 o 
  -4   4   9       11.40        9.98      7.58 o 
  -3   4   9      212.13      210.37     40.38 o 
  -2   4   9      176.08      186.52     16.87 o 
  -1   4   9      691.28      801.36     22.24 o 
   0   4   9      360.15      401.16     13.02 o 
   1   4   9       92.66       81.18      5.00 o 
   2   4   9      250.42      243.40     11.43 o 
   3   4   9      711.78      723.54     25.22 o 
   4   4   9      489.44      449.35     18.41 o 
   5   4   9       42.46       43.81      6.69 o 
   6   4   9        6.86        5.34      5.15 o 
   7   4   9      256.76      256.83     27.41 o 
  -5   5   9       28.40       10.34     13.14 o 
  -4   5   9        7.41        5.52      7.29 o 
  -3   5   9      119.10      130.09     26.38 o 
  -2   5   9      128.73      128.77      7.59 o 
  -1   5   9      176.04      176.20      7.93 o 
   0   5   9     2378.27     2491.00     59.47 o 
   1   5   9       56.97       51.57      5.13 o 
   2   5   9     2411.48     2328.91     83.92 o 
   3   5   9     1026.02      982.96     31.87 o 
   4   5   9     1112.70     1041.20     34.25 o 
   5   5   9       49.17       41.04      6.44 o 
   6   5   9      605.70      546.11     22.70 o 
   7   5   9      263.94      250.82     27.68 o 
  -4   6   9      676.53      280.56     28.41 o 
  -3   6   9        6.66       13.20      5.71 o 
  -2   6   9       79.52       94.88     14.28 o 
  -1   6   9        5.48        3.16      2.49 o 
   0   6   9      120.40      128.55      6.72 o 
   1   6   9     1201.37     1185.90     36.53 o 
   2   6   9       12.77       12.37      3.93 o 
   3   6   9       36.89       41.14      5.61 o 
   4   6   9      276.86      281.70     13.90 o 
   5   6   9      440.42      413.64     18.29 o 
   6   6   9      342.74      340.98     17.05 o 
   7   6   9      325.49      358.15     33.66 o 
  -4   7   9      592.11      555.47    109.16 o 
  -3   7   9      361.31      424.79     29.39 o 
  -2   7   9      232.03      247.25     14.82 o 
  -1   7   9      655.18      752.75     29.82 o 
   0   7   9       19.48       25.28      4.50 o 
   1   7   9       32.35       45.18      5.47 o 
   2   7   9       73.90       69.98     18.04 o 
   3   7   9      801.04      848.46     24.82 o 
   4   7   9       38.09       26.79      5.31 o 
   5   7   9       61.99       48.76      7.04 o 
   6   7   9      108.54      113.26     19.61 o 
   7   7   9        1.17       -4.31     10.71 o 
  -5   8   9       23.23       11.77     13.07 o 
  -4   8   9        9.11        6.99      9.76 o 
  -3   8   9        1.29        6.84      9.93 o 
  -2   8   9       61.72       44.50     11.52 o 
  -1   8   9     1691.40     1816.01     90.46 o 
   0   8   9      633.73      716.06     42.49 o 
   1   8   9      104.18      110.47     14.49 o 
   2   8   9        8.66       11.00      3.96 o 
   3   8   9       31.86       26.75     10.27 o 
   4   8   9      349.41      308.73     25.08 o 
   5   8   9       12.82       12.41     10.32 o 
   6   8   9        3.00        3.33     10.59 o 
   7   8   9        0.99       -3.06     11.25 o 
  -4   9   9       59.68       32.73     12.92 o 
  -3   9   9       12.36        0.12      8.53 o 
  -2   9   9        0.63       -1.79      6.64 o 
  -1   9   9      411.42      405.71     29.96 o 
   0   9   9      195.86      181.86     18.85 o 
   1   9   9     1390.41     1611.31     82.79 o 
   2   9   9      374.38      405.93     30.06 o 
   3   9   9      175.16      162.03     19.22 o 
   4   9   9      548.57      513.72     32.62 o 
   5   9   9      371.16      348.05     29.37 o 
   6   9   9       13.57       23.68     12.99 o 
  -4  10   9       32.63       24.91     12.28 o 
  -3  10   9      499.20      201.57     23.46 o 
  -2  10   9        4.92        6.23      8.65 o 
  -1  10   9       60.45       81.42     14.88 o 
   0  10   9       80.31       69.85     13.61 o 
   1  10   9      212.42      214.49     21.89 o 
   2  10   9      394.71      434.08     32.56 o 
   3  10   9     1374.96     1604.74     85.34 o 
   4  10   9      876.75      849.06     53.15 o 
   5  10   9      350.66      352.64     30.11 o 
   6  10   9       64.34       49.33     14.95 o 
  -4  11   9       36.36       23.00     12.80 o 
  -3  11   9        1.07       -5.10      8.19 o 
  -2  11   9       71.99       61.39     14.69 o 
  -1  11   9      322.85      353.94     29.32 o 
   0  11   9       15.01       21.48     10.84 o 
   1  11   9        0.96       18.73     10.08 o 
   2  11   9      229.22      249.45     25.13 o 
   3  11   9        0.73       -3.46      7.33 o 
   4  11   9        8.27        3.78      9.81 o 
   5  11   9      742.53      687.35     47.73 o 
   6  11   9      336.07      288.67     29.25 o 
  -3  12   9      180.26       64.55     16.72 o 
  -2  12   9      199.02      230.57     25.23 o 
  -1  12   9      413.53      485.22     36.70 o 
   0  12   9      382.98      357.22     30.67 o 
   1  12   9      330.18      395.29     32.95 o 
   2  12   9      745.29      841.80     54.13 o 
   3  12   9      184.59      186.81     22.55 o 
   4  12   9       51.20       54.11     15.84 o 
   5  12   9       16.95       24.27     12.80 o 
  -2  13   9       79.42       53.30     15.74 o 
  -1  13   9       65.96       95.78     18.04 o 
   0  13   9      102.63       69.18     15.67 o 
   1  13   9      166.25      209.39     24.32 o 
   2  13   9      130.84      140.62     21.84 o 
   3  13   9       12.27        8.61     10.79 o 
   4  13   9       21.17       15.62     11.91 o 
   5  13   9      185.35      170.07     25.18 o 
  -2  14   9        8.24        9.86     12.18 o 
  -1  14   9      100.79      121.55     20.45 o 
   0  14   9      184.31       96.96     18.39 o 
   1  14   9        1.17      -11.15      8.09 o 
   2  14   9       51.01       70.70     17.60 o 
   3  14   9       31.16       26.77     13.83 o 
   4  14   9      162.97      139.32     22.95 o 
   0  15   9        9.55        6.20     11.08 o 
   1  15   9       19.86       12.11     11.57 o 
   2  15   9        7.05       16.96     13.48 o 
   3  15   9       28.71       29.08     14.93 o 
  -1  -6  10       66.36       69.89     10.76 o 
   0  -6  10      488.40      438.79     26.01 o 
   1  -6  10      836.81      825.08     39.99 o 
   2  -6  10      170.63      165.29     16.01 o 
  -2  -5  10        7.11        5.84      4.59 o 
  -1  -5  10        2.23        4.81      5.12 o 
   0  -5  10        0.23       -3.51      4.24 o 
   1  -5  10        5.59        5.86      5.66 o 
   2  -5  10      157.79      150.87     14.46 o 
   3  -5  10        2.06       -1.25      5.07 o 
  -3  -4  10       26.50       29.96     10.91 o 
  -2  -4  10       47.84       39.46      6.37 o 
  -1  -4  10       80.75       78.10     10.41 o 
   0  -4  10        3.01        7.31      4.90 o 
   1  -4  10        1.08       -4.07      3.97 o 
   2  -4  10      107.58       90.54     11.25 o 
   3  -4  10        7.38        7.80      5.81 o 
   4  -4  10      101.93       83.33     11.35 o 
  -3  -3  10      112.00      116.25     17.06 o 
  -2  -3  10       18.07        8.45      4.19 o 
  -1  -3  10        3.25        4.19      3.75 o 
   0  -3  10      999.41      855.95     37.90 o 
   1  -3  10      186.68      166.14     13.41 o 
   2  -3  10      149.23      153.22     13.58 o 
   3  -3  10        0.39        1.25      4.54 o 
   4  -3  10       50.37       41.65      8.70 o 
   5  -3  10        0.08       -1.35      5.15 o 
  -4  -2  10        6.09        3.73      7.23 o 
  -3  -2  10       46.67       51.39     12.28 o 
  -2  -2  10       41.84       44.96      6.08 o 
  -1  -2  10      788.06      731.53     26.40 o 
   0  -2  10      706.55      676.37     31.16 o 
   1  -2  10       38.10       39.54      7.55 o 
   2  -2  10        2.15        2.38      4.63 o 
   3  -2  10       20.31       17.11      6.37 o 
   4  -2  10       75.60       63.81      9.90 o 
   5  -2  10      150.62      128.93     14.05 o 
  -4  -1  10        0.24        2.18      6.86 o 
  -3  -1  10        5.68        3.46      6.42 o 
  -2  -1  10       10.10        8.95      3.85 o 
  -1  -1  10      457.71      465.62     18.73 o 
   0  -1  10      107.53      102.45      7.92 o 
   1  -1  10      964.40      892.43     38.42 o 
   2  -1  10      194.33      177.94     13.73 o 
   3  -1  10      756.18      668.25     32.07 o 
   4  -1  10      686.55      587.99     30.15 o 
   5  -1  10      316.09      343.57     22.46 o 
  -4   0  10      663.49      733.05     47.17 o 
  -3   0  10      489.31      511.13     35.50 o 
  -2   0  10        1.59        1.96      3.21 o 
  -1   0  10      184.91      166.13      9.87 o 
   0   0  10        1.32        1.40      2.89 o 
   1   0  10      918.16      888.52     29.62 o 
   2   0  10      103.80      115.81     11.42 o 
   3   0  10      469.56      447.29     24.34 o 
   4   0  10      198.47      211.11     15.98 o 
   5   0  10      383.78      412.26     25.10 o 
   6   0  10      159.66      161.64     20.27 o 
  -5   1  10      157.89      187.77     22.31 o 
  -4   1  10      192.71      245.04     24.07 o 
  -3   1  10      712.95      829.81     49.55 o 
  -2   1  10        4.97        2.97      3.35 o 
  -1   1  10     1672.57     1806.70     53.62 o 
   0   1  10     1392.70     1412.79     43.07 o 
   1   1  10      327.44      326.49     14.17 o 
   2   1  10      213.28      220.25     15.47 o 
   3   1  10       33.04       34.35      7.48 o 
   4   1  10      405.94      382.19     17.28 o 
   5   1  10       60.51       66.20      8.55 o 
   6   1  10       16.87       25.98      7.87 o 
  -5   2  10        0.58        2.06      7.48 o 
  -4   2  10      450.14      545.06     38.37 o 
  -3   2  10       24.80       36.36     10.44 o 
  -2   2  10      250.18      281.58     13.07 o 
  -1   2  10      101.36      100.21      7.65 o 
   0   2  10     1744.87     1843.69     54.34 o 
   1   2  10      427.03      453.31     17.52 o 
   2   2  10        1.68        3.27      3.27 o 
   3   2  10      248.08      245.36     12.71 o 
   4   2  10      279.58      250.26     13.59 o 
   5   2  10       30.20       30.44      6.77 o 
   6   2  10        1.51        0.50      5.45 o 
  -5   3  10        0.26       -1.30      6.79 o 
  -4   3  10       33.93       30.84     10.49 o 
  -3   3  10       81.13      101.62     14.73 o 
  -2   3  10      746.07      843.14     28.13 o 
  -1   3  10        4.69        3.77      3.02 o 
   0   3  10     1948.31     2189.71     62.84 o 
   1   3  10      808.27      838.56     23.05 o 
   2   3  10       28.06       24.76      6.37 o 
   3   3  10      943.26      930.52     31.32 o 
   4   3  10      428.19      427.08     18.49 o 
   5   3  10      643.54      599.89     23.99 o 
   6   3  10       15.28       19.02      6.49 o 
   7   3  10        0.35        4.68     11.38 o 
  -5   4  10       18.03       12.31      8.95 o 
  -4   4  10      364.83      441.58     32.88 o 
  -3   4  10      223.51      260.73     22.65 o 
  -2   4  10      293.58      302.27     13.26 o 
  -1   4  10      109.12      134.10      7.24 o 
   0   4  10       10.56       13.00      3.20 o 
   1   4  10       36.14       43.06      5.35 o 
   2   4  10        1.58        2.40      3.07 o 
   3   4  10       94.65       92.95      7.95 o 
   4   4  10     1118.58     1061.44     35.42 o 
   5   4  10      480.00      489.77     20.98 o 
   6   4  10      549.19      519.62     22.63 o 
   7   4  10      249.50      227.70     26.18 o 
  -5   5  10      127.23      130.60     18.07 o 
  -4   5  10      103.08      105.42     15.57 o 
  -3   5  10        2.37        2.38      5.03 o 
  -2   5  10      103.80      103.94      7.49 o 
  -1   5  10       10.89       13.21      3.21 o 
   0   5  10     1417.63     1519.84     38.62 o 
   1   5  10      135.44      134.16      8.34 o 
   2   5  10      364.20      357.73     15.16 o 
   3   5  10       36.13       32.09      5.36 o 
   4   5  10     1181.54     1118.69     36.93 o 
   5   5  10      694.06      644.61     24.96 o 
   6   5  10      142.96      156.08     12.04 o 
   7   5  10      120.17      115.81     21.52 o 
  -5   6  10      253.26      279.09     26.21 o 
  -3   6  10      887.73      861.19    166.99 o 
  -2   6  10      120.26       58.15     12.58 o 
  -1   6  10      718.93      772.75     22.10 o 
   0   6  10     3610.12     3794.63     88.98 o 
   1   6  10      114.67      154.84      9.16 o 
   2   6  10       13.22       19.48      4.43 o 
   3   6  10       46.57       43.95      6.11 o 
   4   6  10      415.12      383.30     17.12 o 
   5   6  10      191.49      187.20     12.09 o 
   6   6  10      158.51      167.91     12.33 o 
   7   6  10      214.95      219.22     28.76 o 
  -4   7  10       14.61       15.40      7.06 o 
  -3   7  10      177.62      106.01     18.17 o 
  -2   7  10      609.06      603.11     39.32 o 
  -1   7  10      462.21      450.69     14.90 o 
   0   7  10     1491.84     1640.40     41.60 o 
   1   7  10      454.87      478.54     18.63 o 
   2   7  10        7.60        5.19      3.42 o 
   3   7  10       65.13       56.36      6.71 o 
   4   7  10      486.28      436.80     18.69 o 
   5   7  10       78.42       71.81      8.13 o 
   6   7  10        0.17       -2.08      4.49 o 
   7   7  10        4.03        6.47     12.45 o 
  -4   8  10        0.31        5.54      5.75 o 
  -3   8  10       71.40       42.14     20.34 o 
  -2   8  10       16.20       10.67      5.45 o 
  -1   8  10      228.03      271.44     23.12 o 
   0   8  10      427.82      437.89     17.64 o 
   1   8  10      541.00      545.69     20.86 o 
   2   8  10       81.16       67.43      7.14 o 
   3   8  10       58.29       46.49     11.36 o 
   4   8  10      720.98      647.18     24.67 o 
   5   8  10      229.00      211.50     22.41 o 
   6   8  10      239.59      215.91     24.56 o 
  -4   9  10       13.55        8.29      9.86 o 
  -2   9  10      186.39      174.21     20.23 o 
  -1   9  10       10.67       12.53      8.65 o 
   0   9  10      512.19      525.84     35.28 o 
   1   9  10       23.04       24.39      9.54 o 
   2   9  10       24.29       26.55      9.93 o 
   3   9  10       80.35       81.34     15.32 o 
   4   9  10       43.60       75.09     15.76 o 
   5   9  10      469.46      409.22     32.46 o 
   6   9  10      104.21       99.14     19.00 o 
  -4  10  10       85.89       50.38     15.81 o 
  -2  10  10       68.87       59.21     14.44 o 
  -1  10  10      384.88      396.52     30.62 o 
   0  10  10       36.36       31.92     10.91 o 
   1  10  10      380.57      407.67     31.33 o 
   2  10  10       24.72       29.49     11.11 o 
   3  10  10        0.14       -1.81      7.38 o 
   4  10  10      158.15      169.23     22.48 o 
   5  10  10      650.54      598.55     30.23 o 
   6  10  10      114.46       69.65     16.25 o 
  -3  11  10       15.72       -2.21      9.41 o 
  -2  11  10      389.24      379.29     32.02 o 
  -1  11  10      185.51      196.89     21.65 o 
   0  11  10      793.29      805.05     50.36 o 
   1  11  10     1234.48     1285.51     71.73 o 
   2  11  10       40.95       55.28     14.12 o 
   3  11  10       51.80       62.56     15.40 o 
   4  11  10       74.39       82.81     17.75 o 
   5  11  10       24.38       41.11     14.95 o 
   6  11  10       61.78       35.93     14.07 o 
  -3  12  10        8.02        0.37      9.78 o 
  -2  12  10      191.45      180.76     22.48 o 
  -1  12  10       81.76       91.49     17.31 o 
   0  12  10      458.31      422.73     33.88 o 
   1  12  10      644.50      768.60     50.55 o 
   2  12  10        2.26       -8.75      7.55 o 
   3  12  10      275.83      320.15     29.86 o 
   4  12  10     1001.65      998.73     62.59 o 
   5  12  10      460.21      468.77     38.71 o 
  -2  13  10       30.54       46.36     15.08 o 
  -1  13  10        3.32       -3.92      8.21 o 
   0  13  10       63.56       52.07     14.69 o 
   1  13  10        0.74        7.87     10.44 o 
   2  13  10      397.42      471.07     38.74 o 
   3  13  10      170.49      219.29     26.26 o 
   4  13  10      181.59      194.44     26.26 o 
   5  13  10      156.69      153.62     24.79 o 
  -1  14  10       11.24       21.62     12.55 o 
   0  14  10        1.12       -4.29      9.02 o 
   1  14  10       15.24       22.68     12.99 o 
   2  14  10       15.90       22.28     13.53 o 
   3  14  10       36.64       33.34     15.45 o 
   4  14  10       54.13       69.94     18.26 o 
   0  15  10      119.04      158.08     24.96 o 
   1  15  10      215.99      262.91     29.47 o 
   2  15  10       37.88       41.41     16.33 o 
   3  15  10       35.87       43.32     17.19 o 
  -1  -5  11      134.72      146.57     18.77 o 
   0  -5  11      160.26      143.54     14.59 o 
   1  -5  11       43.20       38.96      8.92 o 
   2  -5  11        0.23       -5.30      4.85 o 
  -2  -4  11      388.29      397.91     18.87 o 
  -1  -4  11      572.85      553.24     23.19 o 
   0  -4  11      496.31      463.35     25.79 o 
   1  -4  11       83.11       84.16     11.28 o 
   2  -4  11      106.49       94.80     12.14 o 
   3  -4  11      138.98      101.30     12.28 o 
  -3  -3  11      116.21      114.93     17.87 o 
  -2  -3  11        1.60       -0.22      3.65 o 
  -1  -3  11       72.80       74.64      8.07 o 
   0  -3  11       25.04       32.88      7.82 o 
   1  -3  11        6.72        2.35      5.10 o 
   2  -3  11      328.50      293.75     19.59 o 
   3  -3  11      158.77      120.89     13.09 o 
   4  -3  11      125.52      102.53     12.58 o 
  -3  -2  11        0.76        0.29      6.69 o 
  -2  -2  11       98.42       86.26      8.20 o 
  -1  -2  11       32.07       25.28      5.49 o 
   0  -2  11       77.69       70.70      7.47 o 
   1  -2  11       37.73       26.89      6.86 o 
   2  -2  11      168.44      136.19     12.70 o 
   3  -2  11       59.22       38.54      8.63 o 
   4  -2  11       84.31       85.07     11.47 o 
   5  -2  11       42.86       39.86      9.41 o 
  -4  -1  11       21.83       28.05     11.03 o 
  -3  -1  11        1.46        6.18      7.16 o 
  -2  -1  11      102.16      101.38      8.58 o 
  -1  -1  11       86.51       95.31      8.29 o 
   0  -1  11      239.41      261.45     13.53 o 
   1  -1  11        9.10        0.71      4.31 o 
   2  -1  11      387.02      335.08     20.32 o 
   3  -1  11      149.71      143.81     13.66 o 
   4  -1  11       63.31       51.19      9.68 o 
   5  -1  11      337.70      326.87     22.55 o 
  -4   0  11      103.48      129.62     18.46 o 
  -3   0  11      313.05      358.45     29.05 o 
  -2   0  11      296.78      330.02     15.51 o 
  -1   0  11     1703.53     1728.14     52.56 o 
   0   0  11      432.84      427.21     17.98 o 
   1   0  11      444.24      448.34     18.39 o 
   2   0  11       14.56        9.63      5.10 o 
   3   0  11        9.80       18.41      6.84 o 
   4   0  11       80.68       51.92      9.86 o 
   5   0  11        4.96        0.34      6.50 o 
   6   0  11       58.95       68.74     12.67 o 
  -4   1  11       93.70      113.43     17.48 o 
  -3   1  11      106.92      135.38     17.21 o 
  -2   1  11      117.76      117.20      8.93 o 
  -1   1  11      365.96      373.43     16.37 o 
   0   1  11      401.52      418.21     17.48 o 
   1   1  11     1086.98     1105.47     46.14 o 
   2   1  11       91.23       70.70      9.71 o 
   3   1  11      262.51      253.71     18.14 o 
   4   1  11      284.75      266.02     19.24 o 
   5   1  11       35.96       41.92     10.13 o 
   6   1  11        5.75       12.60      8.70 o 
  -4   2  11       17.97       19.34      9.73 o 
  -3   2  11        0.04        0.71      6.18 o 
  -2   2  11      182.17      211.66     11.62 o 
  -1   2  11      530.39      578.42     21.83 o 
   0   2  11     1338.60     1429.81     44.38 o 
   1   2  11       47.37       49.23      8.41 o 
   2   2  11       57.08       45.60      8.16 o 
   3   2  11      555.30      569.41     29.32 o 
   4   2  11      175.30      168.06     15.49 o 
   5   2  11      305.82      309.16     16.64 o 
   6   2  11      142.39      117.04     13.46 o 
  -4   3  11      179.82      217.16     22.95 o 
  -3   3  11      163.02      218.63     21.72 o 
  -2   3  11       39.03       39.86     10.17 o 
  -1   3  11     1134.31     1307.18     40.85 o 
   0   3  11      564.99      603.94     22.25 o 
   1   3  11       33.35       29.27      6.79 o 
   2   3  11      151.41      159.06     13.07 o 
   3   3  11      129.74      128.96      9.54 o 
   4   3  11      424.32      461.22     25.62 o 
   5   3  11      286.48      271.43     16.83 o 
   6   3  11        2.84       -5.32      5.23 o 
  -4   4  11      274.44      366.78     30.03 o 
  -3   4  11       34.67       61.09     12.38 o 
  -2   4  11     1225.57     1416.28     73.72 o 
  -1   4  11      231.31      244.30     12.32 o 
   0   4  11      207.88      197.19     10.83 o 
   1   4  11        2.79        5.34      3.55 o 
   2   4  11       49.87       41.60     13.37 o 
   3   4  11      204.38      199.46     11.49 o 
   4   4  11        0.14       -1.96      4.18 o 
   5   4  11       44.84       48.79      7.94 o 
   6   4  11       80.30       80.09      9.76 o 
  -4   5  11        0.47       -0.91      6.50 o 
  -3   5  11      147.07      186.17     19.61 o 
  -2   5  11      186.36      210.69     19.61 o 
  -1   5  11      225.36      249.74     12.14 o 
   0   5  11     2387.43     2663.37     64.24 o 
   1   5  11      593.39      616.60     22.28 o 
   2   5  11      832.97      832.00     28.35 o 
   3   5  11      387.33      368.19     16.41 o 
   4   5  11       88.25       73.19     13.64 o 
   5   5  11       95.49       94.62      9.66 o 
   6   5  11      130.74      114.17     10.90 o 
  -4   6  11       61.48       69.38     13.58 o 
  -3   6  11        1.42        5.10      6.30 o 
  -2   6  11       11.57        7.71      5.03 o 
  -1   6  11      704.81      691.67     20.58 o 
   0   6  11      694.07      693.64     20.51 o 
   1   6  11      806.45      905.60     30.26 o 
   2   6  11      396.97      378.97     16.42 o 
   3   6  11      145.51      124.88     11.96 o 
   4   6  11     1029.51      948.06     32.65 o 
   5   6  11      527.55      479.98     20.97 o 
   6   6  11       31.47       25.38      6.89 o 
  -4   7  11       37.41       37.93     11.47 o 
  -3   7  11      175.18       98.82     18.71 o 
  -2   7  11        7.66        6.82      5.20 o 
  -1   7  11        7.37        9.36      3.29 o 
   0   7  11       95.70       83.82      7.44 o 
   1   7  11      138.85      140.13      9.35 o 
   2   7  11      679.25      691.08     25.05 o 
   3   7  11      687.17      634.95     24.07 o 
   4   7  11     1784.15     1636.70     50.87 o 
   5   7  11      415.16      342.32     17.08 o 
   6   7  11       70.06       63.70     13.75 o 
  -4   8  11       18.57       14.04      6.96 o 
  -2   8  11      113.47      105.05     23.19 o 
  -1   8  11        1.07       -2.48      3.61 o 
   0   8  11      381.28      423.79     17.64 o 
   1   8  11      133.15      122.76      8.83 o 
   2   8  11      592.83      577.96     37.88 o 
   3   8  11      246.35      214.53     12.60 o 
   4   8  11       13.63       11.29      4.88 o 
   5   8  11        4.09        4.64      4.92 o 
   6   8  11       41.61       28.17     13.75 o 
  -4   9  11       19.39        4.12     10.30 o 
  -3   9  11       79.11       27.31     13.58 o 
  -2   9  11        5.78        0.64      8.16 o 
  -1   9  11      605.68      576.00     38.27 o 
   0   9  11      511.88      495.10     34.20 o 
   1   9  11      176.03      190.17     19.96 o 
   2   9  11      121.63      133.37      9.82 o 
   3   9  11        1.52        1.28      3.97 o 
   4   9  11       34.95       28.93     12.23 o 
   5   9  11        3.15        1.40      9.14 o 
   6   9  11        4.75        7.94     10.98 o 
  -3  10  11       12.18       -2.82      8.56 o 
  -2  10  11      268.02      234.20     24.27 o 
  -1  10  11      162.21      196.10     21.26 o 
   0  10  11        6.27        3.02      7.99 o 
   1  10  11      100.72       97.57     15.89 o 
   2  10  11       78.20      104.32     17.01 o 
   3  10  11       88.43       71.93     15.30 o 
   4  10  11      505.30      506.62     38.49 o 
   5  10  11      826.97      782.65     52.66 o 
   6  10  11        5.00        2.94     10.39 o 
  -3  11  11        2.02        2.43      9.83 o 
  -2  11  11       14.99       15.71     10.98 o 
  -1  11  11      200.28      255.85     24.79 o 
   0  11  11       96.16       74.01     14.91 o 
   1  11  11       27.03       35.62     12.41 o 
   2  11  11       40.81       58.84     15.05 o 
   3  11  11      904.58      935.23     57.71 o 
   4  11  11      345.76      318.07     30.77 o 
   5  11  11       66.09       73.18     18.51 o 
  -2  12  11       30.91       32.46     13.34 o 
  -1  12  11       20.12       23.73     11.57 o 
   0  12  11       29.55       35.35     12.65 o 
   1  12  11       10.16       -2.87      9.37 o 
   2  12  11      208.26      235.03     25.72 o 
   3  12  11       87.39       88.09     18.34 o 
   4  12  11        3.33        3.41     10.17 o 
   5  12  11      458.48      480.02     40.21 o 
  -2  13  11      215.87      113.51     20.72 o 
  -1  13  11      105.98      121.82     19.98 o 
   0  13  11      232.90      249.50     26.58 o 
   1  13  11        8.18       22.85     12.94 o 
   2  13  11        5.39        3.92      9.98 o 
   3  13  11       24.14       33.51     14.81 o 
   4  13  11      469.53      443.69     38.39 o 
  -1  14  11      448.42      589.34     44.32 o 
   0  14  11      161.44       76.64     17.50 o 
   1  14  11       21.50       16.84     12.58 o 
   2  14  11       69.16       93.94     20.05 o 
   3  14  11       12.32       24.79     14.73 o 
   4  14  11       25.53       27.56     14.71 o 
   1  15  11        2.92        2.03     12.09 o 
   2  15  11      123.51      145.33     24.86 o 
   0  -4  12      199.95      172.51     14.89 o 
   1  -4  12      183.51      162.69     14.95 o 
   2  -4  12      160.22      139.25     14.73 o 
  -1  -3  12      129.06      135.25     10.69 o 
   0  -3  12       39.56       32.60      6.46 o 
   1  -3  12       66.78       58.94      9.83 o 
   2  -3  12        2.75       10.30      6.42 o 
   3  -3  12        3.91       -2.75      5.27 o 
  -2  -2  12       88.36       65.65     13.70 o 
  -1  -2  12      186.05      157.56     10.94 o 
   0  -2  12      606.10      557.06     22.94 o 
   1  -2  12        1.95       -0.74      4.46 o 
   2  -2  12       75.54       56.97      9.66 o 
   3  -2  12        9.38       -0.39      4.98 o 
   4  -2  12        2.79        3.11      5.66 o 
  -3  -1  12        0.77        1.99      7.16 o 
  -2  -1  12        9.86        8.09      7.60 o 
  -1  -1  12      373.79      373.57     17.60 o 
   0  -1  12      396.44      380.07     17.55 o 
   1  -1  12       14.16       13.90      6.33 o 
   2  -1  12      353.98      299.66     19.86 o 
   3  -1  12      498.07      471.73     26.87 o 
   4  -1  12      390.83      337.61     22.60 o 
  -3   0  12        0.21       -1.67      6.37 o 
  -2   0  12        8.39        5.07      6.96 o 
  -1   0  12      145.13      156.48     10.49 o 
   0   0  12      200.74      214.07     12.41 o 
   1   0  12      542.20      535.77     27.85 o 
   2   0  12       89.47       97.72     11.67 o 
   3   0  12      457.19      431.50     25.08 o 
   4   0  12      741.60      728.32     36.77 o 
   5   0  12       66.08       69.11     12.01 o 
  -3   1  12        0.61        3.09      6.59 o 
  -2   1  12        1.55        5.30      6.50 o 
  -1   1  12        5.46        8.34      4.22 o 
   0   1  12       12.99       15.69      5.10 o 
   1   1  12      191.43      183.70     14.46 o 
   2   1  12       78.88       73.45     10.20 o 
   3   1  12      580.73      611.40     31.99 o 
   4   1  12      481.27      483.82     27.90 o 
   5   1  12      551.92      599.29     33.29 o 
  -3   2  12      373.95      444.79     33.95 o 
  -2   2  12      362.69      410.10     30.50 o 
  -1   2  12      145.31      165.51     10.76 o 
   0   2  12        8.34        6.57      3.86 o 
   1   2  12       68.64       57.15      9.17 o 
   2   2  12       29.73       42.09      8.46 o 
   3   2  12      451.15      470.12     26.70 o 
   4   2  12        2.12        1.42      6.45 o 
   5   2  12      282.11      260.16     20.81 o 
   6   2  12       12.64        4.31      8.04 o 
  -4   3  12      185.21      212.28     23.39 o 
  -3   3  12      198.51      257.54     24.59 o 
  -2   3  12      105.49      119.15     16.11 o 
  -1   3  12      339.05      376.47     16.79 o 
   0   3  12        1.98        2.71      3.72 o 
   1   3  12      683.74      809.76     36.87 o 
   2   3  12      142.16      168.25     14.51 o 
   3   3  12      308.56      298.26     20.03 o 
   4   3  12       25.46       25.30      8.07 o 
   5   3  12       36.46       46.38     10.52 o 
   6   3  12       23.69       37.28      8.43 o 
  -4   4  12       22.07       26.06     10.98 o 
  -3   4  12       71.71       86.74     14.78 o 
  -2   4  12      412.15      510.27     35.01 o 
  -1   4  12        1.34        3.68      3.59 o 
   0   4  12     1857.64     2164.26     80.78 o 
   1   4  12      130.68      155.01     13.19 o 
   2   4  12      321.03      357.71     21.65 o 
   3   4  12        3.46        6.72      5.49 o 
   4   4  12      246.09      261.14     14.55 o 
   5   4  12      118.35      107.59     10.64 o 
   6   4  12      151.84      143.90     12.61 o 
  -4   5  12        2.84       -0.61      7.21 o 
  -3   5  12        4.13        3.24      6.74 o 
  -2   5  12      154.84      170.85     18.48 o 
  -1   5  12       85.01      108.59      8.36 o 
   0   5  12       30.65       34.22      7.28 o 
   1   5  12        2.00        5.76      4.73 o 
   2   5  12      400.02      404.24     17.52 o 
   3   5  12      428.10      435.11     24.32 o 
   4   5  12      829.64      722.37     27.30 o 
   5   5  12      512.05      454.57     21.03 o 
   6   5  12       16.44       12.20      6.25 o 
  -4   6  12       83.57       72.37     14.19 o 
  -3   6  12      128.59      155.97     18.17 o 
  -2   6  12      834.03      939.50     53.13 o 
  -1   6  12      147.74      163.88      9.93 o 
   0   6  12       31.46       31.18      5.54 o 
   1   6  12      104.69      101.99      8.42 o 
   2   6  12      228.48      216.60     12.06 o 
   3   6  12        0.70       -1.57      5.81 o 
   4   6  12      672.61      602.00     24.07 o 
   5   6  12      571.89      490.63     21.76 o 
   6   6  12       42.31       42.00      8.12 o 
  -4   7  12       83.85       92.72     15.76 o 
  -3   7  12      170.80      224.30     22.09 o 
  -2   7  12      883.01     1058.50     58.15 o 
  -1   7  12      197.61      209.68      9.85 o 
   0   7  12      447.09      426.53     17.88 o 
   1   7  12      158.37      166.22     10.53 o 
   2   7  12       29.04       34.23      6.37 o 
   3   7  12       83.19       80.83      9.11 o 
   4   7  12      275.50      248.27     13.98 o 
   5   7  12      144.82      123.20     10.65 o 
   6   7  12      113.74      109.52     11.14 o 
  -3   8  12      433.77      521.99     35.67 o 
  -2   8  12      556.93      554.33     61.23 o 
  -1   8  12      407.37      435.22     15.42 o 
   0   8  12       20.47       24.61      5.28 o 
   1   8  12      359.85      380.44     16.88 o 
   2   8  12      434.38      433.99     18.69 o 
   3   8  12      184.13      170.06     11.28 o 
   4   8  12      498.88      442.88     38.02 o 
   5   8  12        9.28        5.60      5.22 o 
   6   8  12       43.93       29.85      7.02 o 
  -3   9  12       10.06       -3.06     10.08 o 
  -2   9  12       58.86       29.93     12.21 o 
  -1   9  12       30.21       16.77      9.61 o 
   0   9  12       59.72       62.07     13.07 o 
   1   9  12      509.97      515.68     21.04 o 
   2   9  12      253.59      250.07     13.70 o 
   3   9  12       75.68       64.15      8.40 o 
   4   9  12      342.58      306.80     16.48 o 
   5   9  12      134.21      117.53     10.78 o 
   6   9  12       12.84        6.18     10.69 o 
  -3  10  12       35.70       -3.82      9.27 o 
  -2  10  12      137.83       80.17     16.45 o 
  -1  10  12       15.39        7.75      8.43 o 
   0  10  12       77.32       59.43     13.31 o 
   1  10  12       57.75       57.47     13.07 o 
   2  10  12        8.43       15.32      9.71 o 
   3  10  12       50.10       52.05     14.07 o 
   4  10  12      212.50      236.31     25.74 o 
   5  10  12      477.23      419.37     36.28 o 
  -2  11  12      232.52      224.17     24.93 o 
  -1  11  12      224.61      262.22     25.18 o 
   0  11  12       33.56       38.29     12.53 o 
   1  11  12       94.21       91.93     16.92 o 
   2  11  12      212.39      226.43     24.20 o 
   3  11  12       39.41       47.81     14.56 o 
   4  11  12       89.17       84.58     18.95 o 
   5  11  12      386.41      414.27     36.77 o 
  -2  12  12      304.49      262.79     27.92 o 
  -1  12  12      270.73      361.88     31.14 o 
   0  12  12        1.30        3.95      9.56 o 
   1  12  12      297.80      357.12     31.48 o 
   2  12  12       48.15       57.07     15.64 o 
   3  12  12       82.70       90.98     18.80 o 
   4  12  12        0.78        4.71     10.86 o 
   5  12  12        9.14       11.50     13.48 o 
  -1  13  12      127.58      151.73     22.11 o 
   0  13  12      140.79       99.24     18.19 o 
   1  13  12      440.00      532.78     41.28 o 
   2  13  12      734.43      926.26     60.09 o 
   3  13  12       73.89      133.24     22.65 o 
   4  13  12      107.81      103.21     21.06 o 
   0  14  12      274.27      200.37     25.08 o 
   1  14  12       56.07       62.49     17.23 o 
   2  14  12       18.88       27.07     14.54 o 
   3  14  12      102.76      144.57     24.74 o 
  -1  -2  13      102.28      103.96      9.83 o 
   0  -2  13      258.41      264.55     19.65 o 
   1  -2  13        1.66        5.12      5.83 o 
   2  -2  13       25.75       18.83      7.40 o 
   3  -2  13      170.55      139.57     14.69 o 
  -1  -1  13       10.79        6.70      5.15 o 
   0  -1  13       20.51       18.15      5.41 o 
   1  -1  13        8.47        5.69      5.57 o 
   2  -1  13       10.99       16.35      7.09 o 
   3  -1  13      121.34      105.86     12.90 o 
  -2   0  13       22.59       18.44      9.00 o 
  -1   0  13       79.99       76.38      8.22 o 
   0   0  13        4.12       -0.25      5.47 o 
   1   0  13       24.26       24.17      7.43 o 
   2   0  13       20.49       20.13      7.70 o 
   3   0  13      357.81      290.76     20.42 o 
   4   0  13      278.62      309.02     22.48 o 
  -2   1  13      109.74      117.46     16.77 o 
  -1   1  13      174.52      201.51     17.42 o 
   0   1  13      323.62      370.85     22.51 o 
   1   1  13       73.92       79.14     10.79 o 
   2   1  13       24.71       31.53      8.56 o 
   3   1  13      126.90      110.98     13.58 o 
   4   1  13       41.28       33.86      9.34 o 
   5   1  13       31.00       33.00     10.15 o 
  -3   2  13      242.31      303.34     28.10 o 
  -2   2  13      359.84      413.58     31.63 o 
  -1   2  13      951.86     1060.59     36.00 o 
   0   2  13      446.86      526.99     27.75 o 
   1   2  13      533.50      567.89     29.39 o 
   2   2  13       18.51       20.89      6.84 o 
   3   2  13      125.75      121.08     14.05 o 
   4   2  13      151.54      130.01     15.05 o 
   5   2  13      181.92      156.31     17.26 o 
  -3   3  13      137.83      166.39     20.79 o 
  -2   3  13      132.05      177.10     20.13 o 
  -1   3  13       23.47       19.77      5.43 o 
   0   3  13       34.49       39.37      8.46 o 
   1   3  13       68.35       72.62     10.52 o 
   2   3  13       27.05       21.52      7.31 o 
   3   3  13     1466.88     1538.57     63.91 o 
   4   3  13      925.98      955.63     45.21 o 
   5   3  13       81.89       85.73     13.36 o 
  -3   4  13      100.45      112.55     17.01 o 
  -2   4  13       12.17        6.77      8.11 o 
  -1   4  13       12.82       11.19      4.70 o 
   0   4  13       36.56       39.54      8.36 o 
   1   4  13       25.36       30.42      7.58 o 
   3   4  13      156.97      161.41     15.69 o 
   4   4  13        1.95       -7.23      6.28 o 
   5   4  13       23.66       15.81      8.02 o 
  -3   5  13      113.61      146.56     18.85 o 
  -2   5  13       71.02       90.56     14.32 o 
  -1   5  13      233.70      248.36     13.20 o 
   0   5  13       98.62      129.86     11.99 o 
   1   5  13      223.11      230.77     16.87 o 
   2   5  13      206.09      240.50     17.43 o 
   3   5  13       60.48       72.00     11.11 o 
   4   5  13       51.73       56.29     10.59 o 
   5   5  13       13.15       16.61      6.52 o 
  -3   6  13       12.30       11.89      8.83 o 
  -2   6  13      386.22      460.26     32.75 o 
  -1   6  13        7.16        8.43      5.25 o 
   0   6  13      300.76      340.30     19.98 o 
   1   6  13        5.22       10.32      5.76 o 
   2   6  13       56.11       66.89      7.64 o 
   3   6  13      210.92      219.84     15.95 o 
   4   6  13       21.17       16.23      6.03 o 
   5   6  13       46.25       43.27      8.06 o 
  -3   7  13      177.99      214.44     22.26 o 
  -2   7  13      392.51      488.36     33.71 o 
  -1   7  13      256.07      303.87     18.24 o 
   0   7  13       95.67      105.49     10.91 o 
   1   7  13      376.52      413.93     18.01 o 
   2   7  13     1412.74     1436.50     58.21 o 
   3   7  13      227.78      227.85     13.35 o 
   4   7  13      355.80      369.77     22.73 o 
   5   7  13      156.99      119.59     12.18 o 
  -3   8  13        0.97       -3.46      6.40 o 
  -2   8  13       18.66       18.83      8.48 o 
  -1   8  13      329.83      386.35     21.08 o 
   0   8  13       13.70       12.94      4.81 o 
   1   8  13       66.53       64.88      7.52 o 
   2   8  13       39.02       45.92      6.91 o 
   3   8  13      194.03      169.64     11.79 o 
   4   8  13      103.96       89.81     17.16 o 
   5   8  13       57.13       46.98      8.07 o 
  -3   9  13      263.14      321.55     27.80 o 
  -2   9  13       97.03       53.89     14.61 o 
  -1   9  13        6.17       21.28     10.35 o 
   0   9  13      116.51       95.10      8.75 o 
   1   9  13        6.55        5.70      4.40 o 
   2   9  13      300.07      309.54     15.78 o 
   3   9  13      235.93      194.60     12.73 o 
   4   9  13      198.73      204.47     13.55 o 
   5   9  13       36.59       26.43      6.71 o 
  -2  10  13      239.05      233.64     25.86 o 
  -1  10  13      293.34      296.89     26.70 o 
   0  10  13      160.81      170.12     20.20 o 
   1  10  13       77.04       71.34     14.73 o 
   2  10  13        7.19        7.35      4.88 o 
   3  10  13        2.17        2.73      4.56 o 
   4  10  13       72.64       81.56     17.99 o 
   5  10  13        2.98        6.03     11.03 o 
  -2  11  13      238.70      205.15     24.54 o 
  -1  11  13      159.76      221.43     23.54 o 
   0  11  13       16.63       10.84     10.27 o 
   1  11  13      276.30      290.76     27.29 o 
   2  11  13      295.02      293.65     28.24 o 
   3  11  13      219.44      210.84     23.98 o 
   4  11  13        0.76        2.67     10.66 o 
   5  11  13        0.78        9.76     12.38 o 
  -1  12  13        0.61        3.09      9.44 o 
   0  12  13       58.40       37.24     13.02 o 
   1  12  13       89.02       94.39     18.31 o 
   2  12  13      328.15      382.33     33.61 o 
   3  12  13      860.33      899.83     58.10 o 
   4  12  13      172.67      188.67     24.54 o 
   0  13  13       16.16       15.22     11.67 o 
   1  13  13       50.74       41.02     15.10 o 
   2  13  13      471.45      503.56     40.57 o 
   3  13  13      457.82      472.49     39.99 o 
   1  14  13       35.36       39.50     15.42 o 
   2  14  13       12.45       22.58     14.22 o 
   1  -1  14       83.24       78.21     11.65 o 
  -1   0  14      164.21      185.66     19.43 o 
   0   0  14       22.44       12.75      6.74 o 
   1   0  14        8.86       15.64      7.01 o 
   2   0  14       69.93       57.49     10.39 o 
   3   0  14       25.71       30.28      9.12 o 
  -1   1  14       50.14       40.83      7.86 o 
   0   1  14      198.45      207.77     16.96 o 
   1   1  14      433.21      447.71     26.35 o 
   2   1  14      130.98      109.27     13.29 o 
   3   1  14       82.45       75.14     12.11 o 
  -2   2  14       93.71      138.29     18.73 o 
  -1   2  14      100.59      130.45     13.34 o 
   0   2  14      254.76      319.59     21.21 o 
   1   2  14      204.36      214.07     17.48 o 
   2   2  14      155.64      160.68     15.18 o 
   3   2  14      378.98      408.29     25.96 o 
   4   2  14       97.72       87.91     13.73 o 
  -2   3  14      341.27      422.78     33.32 o 
  -1   3  14       61.85       85.61     11.25 o 
   0   3  14       92.99      100.59     11.99 o 
   1   3  14        0.65       -2.03      5.32 o 
   2   3  14        1.21       -1.59      5.52 o 
   3   3  14       52.22       47.05     10.66 o 
   4   3  14      200.42      186.49     18.36 o 
  -2   4  14      419.96      598.82     41.04 o 
  -1   4  14      128.72      175.31     14.95 o 
   0   4  14        1.12        2.13      5.05 o 
   1   4  14      389.64      434.23     25.52 o 
   2   4  14      240.89      271.27     19.98 o 
   3   4  14       23.83       25.10      8.87 o 
   4   4  14      220.43      213.95     18.66 o 
   5   4  14        0.14       -4.71      7.40 o 
  -2   5  14       57.38       69.11     13.53 o 
  -1   5  14       20.13       12.26      6.20 o 
   0   5  14       13.72       27.41      7.67 o 
   1   5  14      645.64      746.36     36.04 o 
   2   5  14       39.30       43.69      9.63 o 
   3   5  14      166.63      158.76     15.45 o 
   4   5  14      185.07      195.05     18.02 o 
   5   5  14      125.43      109.22     14.91 o 
  -2   6  14       57.17       59.13     12.94 o 
  -1   6  14        0.57        6.91      5.47 o 
   0   6  14      294.83      338.44     20.89 o 
   1   6  14       73.05       66.59     10.32 o 
   2   6  14      620.29      675.24     33.76 o 
   3   6  14      337.06      329.91     22.02 o 
   4   6  14      318.27      282.69     20.84 o 
   5   6  14      237.56      249.33     20.57 o 
  -2   7  14      140.31      179.43     19.91 o 
  -1   7  14        0.10       -2.03      4.46 o 
   0   7  14       30.93       42.61      8.34 o 
   1   7  14       82.17       85.32     11.11 o 
   2   7  14       52.67       69.63     10.66 o 
   3   7  14      285.97      272.43     15.24 o 
   4   7  14      504.76      452.46     21.47 o 
   5   7  14      169.24      170.59     12.91 o 
  -1   8  14        8.38       11.67      5.74 o 
   0   8  14       38.82       42.12      8.19 o 
   1   8  14       39.59       40.43      8.46 o 
   2   8  14       47.05       45.30      7.27 o 
   3   8  14       20.44       13.06      9.63 o 
   4   8  14        1.20       -1.41      4.93 o 
   5   8  14        1.96        3.16      5.57 o 
  -1   9  14      286.98      392.57     21.99 o 
   0   9  14       54.60       63.50      8.43 o 
   1   9  14       46.92       50.69      7.46 o 
   2   9  14      824.14      896.72     32.54 o 
   3   9  14       68.91       76.54      8.88 o 
   4   9  14        1.61        2.01      4.71 o 
   5   9  14       47.48       26.94      7.53 o 
  -1  10  14      250.21      306.20     27.56 o 
   0  10  14       15.50        2.33      8.97 o 
   1  10  14      334.11      343.99     17.22 o 
   2  10  14      304.56      339.74     17.35 o 
   3  10  14        9.29       11.32      5.28 o 
   4  10  14       27.80       30.58      7.07 o 
  -1  11  14       33.27       29.10     12.28 o 
   0  11  14       17.45       15.57     10.57 o 
   1  11  14        4.56        6.33      9.98 o 
   2  11  14        9.84       18.31     11.62 o 
   3  11  14      311.76      291.52     28.36 o 
   4  11  14       32.28       18.41     12.33 o 
   0  12  14        2.90       10.52     10.66 o 
   1  12  14        1.00       -1.96      9.14 o 
   2  12  14        4.67        7.28     10.03 o 
   3  12  14       80.14      107.72     20.03 o 
   1  13  14       39.01       37.14     14.56 o 
   2  13  14       89.07       94.58     19.27 o 
   0   2  15       20.47       30.89      9.07 o 
   1   2  15       44.59       47.78     10.13 o 
   2   2  15       12.23       11.57      7.31 o 
  -1   3  15       43.27       57.12     10.32 o 
   0   3  15       53.30       68.79     11.01 o 
   1   3  15      207.96      241.70     18.90 o 
   2   3  15      284.94      323.34     22.97 o 
   3   3  15       42.35       57.98     11.74 o 
  -1   4  15      155.38      207.21     16.96 o 
   0   4  15       15.86       14.07      7.40 o 
   1   4  15      455.07      538.91     29.96 o 
   2   4  15       67.10       79.75     12.43 o 
   3   4  15      188.58      203.26     18.46 o 
   4   4  15      118.85      110.37     15.37 o 
  -1   5  15       22.22       18.88      7.40 o 
   0   5  15        3.55        7.28      6.47 o 
   1   5  15        0.80        3.87      6.35 o 
   2   5  15      277.71      279.53     20.47 o 
   3   5  15       50.15       54.45     11.18 o 
   4   5  15      100.65      116.72     15.08 o 
  -1   6  15        2.27        0.22      5.98 o 
   0   6  15        6.23        9.24      6.64 o 
   1   6  15       26.06       31.75      8.78 o 
   2   6  15       30.26       45.01     10.08 o 
   3   6  15       88.30       72.30     11.82 o 
   4   6  15      247.79      246.31     20.08 o 
   0   7  15      140.32      164.89     14.37 o 
   1   7  15      178.50      201.79     16.72 o 
   2   7  15       68.90       79.21     11.67 o 
   3   7  15        4.37       11.40      6.67 o 
   4   7  15       35.54       34.13      9.49 o 
   0   8  15       95.37       97.70     11.57 o 
   1   8  15      170.22      174.43     15.13 o 
   2   8  15      507.73      526.09     29.12 o 
   3   8  15       45.50       49.23     10.42 o 
   4   8  15        3.29        1.28      5.78 o 
   0   9  15      136.58      146.04     13.85 o 
   1   9  15      414.56      459.62     26.16 o 
   2   9  15      645.19      715.28     28.19 o 
   3   9  15      434.18      399.67     19.62 o 
   4   9  15      467.11      428.20     21.14 o 
   0  10  15       32.77       31.94      8.11 o 
   1  10  15       22.71       27.09      6.72 o 
   2  10  15       31.98       30.74      9.12 o 
   3  10  15       65.78       67.58      9.29 o 
   0  11  15       25.01       13.80     11.69 o 
   1  11  15       69.64       80.53     16.67 o 
   2  11  15        3.81        6.20      9.86 o 
   3  11  15        4.07        0.59      9.63 o 
   1   5  16       77.85       97.13     13.41 o 
   2   5  16       40.36       29.37      9.76 o 
   1   6  16       62.64       73.20     11.99 o 
   2   6  16      347.45      394.78     25.91 o 
   1   7  16      193.47      242.34     18.75 o 
   2   7  16      367.85      391.94     25.47 o 
   1   8  16       29.13       24.15      8.16 o 
   2   8  16      226.18      232.88     18.63 o 
   1   9  16        9.10        4.22      5.86 o 
   2   9  16        0.35        3.41      5.96 o 
                                                 
